# Supplementary material for: Prediction model of emergency mortality risk in patients with acute upper gastrointestinal bleeding: a retrospective study
Source: PeerJ. 2021 Jun 24;9:e11656. doi: 10.7717/peerj.11656 (PMC8236237; doi:10.7717/peerj.11656)
Supplement: Supplemental Information 1 [file peerj-09-11656-s001.xls]

## Sheet: scoreDATA 
NO	Sex	Age	Emergency observation time	Temperature	HR	SBP	DBP	Pulse oxygen saturation	Syncope	Hematemesis	Melena	D-Dimer	PT	INR	RBC	HCT	HB	PLT	CRP	ALT	AST	Potassium	BUN	Serum creatinine	ALB	A/G	Blood amylase	Blood glucose	Total Protein	Transfusion of red blood cells	Transfusion of plasma	Transfusion of cryoprecipitate	Transfusion of platelets	Chronic liver diseases	Diabetes	Hypertension	Stroke	Kidney failure	Hematological system diseases	Tumour	Heart failure, coronary heart disease	Respiratory failure	Outcome(ED death)	MGBS	GBS	PREROCALL	AIMS65
1	male	66	3	36.6	64	138	78	99	no	no	yes	151	11.3	1.02	4.76	45.1	163	246	0.5	36.5		3.82	3.94	70.1	42.1	1.29	122	5.58	74.7	no	no	no	no	no	no	no	no	no	no	no	no	no	no	0	1	1
2	female	66	7	35.4	112	70	34	92	no	no	yes	2077	35.3	3.11						14.5	21.9									yes	yes	no	no	no	no	no	no	no	yes	no	yes	no	no			5
3	male	82	12	37	81	156	83	88	no	no	yes	3552	11	0.99	4.69	44.2	143	185	1.7	18.8	38	3.92	7.81	100.8	39.5	1.32	240	7.61	69.4	no	no	no	no	no	no	no	no	no	no	no	no	no	no	2	3	2	1
4	female	94	9	35.9	90	110	51	98	no	no	yes	2811	10.9	0.98	1.84	17.6	55	223	8.1	5	24	4.71	58.42	560	25.9	0.96	345	8.48	52.9	yes	no	no	no	no	no	no	no	no	no	no	no	no	no	12	13	2	2
5	male	62	4	35.4	113	118	46	100	no	yes	no	10838	16.5	1.47	3.48	34.5	118	110	0.5	41.6	62.3	4.41	8.55	98.8	30.6	0.76	83	8.91	71.1	no	no	no	no	no	no	no	no	no	no	no	no	no	no	7	7	2	1
6	male	89	18	35.3	68	102	46	100	no	yes	no				2.05	20	68	164	23.5	4.6		4.83	21.63	136.3	18.9	1.19	65	10.84	34.8	yes	no	no	no	no	no	no	no	no	no	no	no	no	no	11	11	2
7	male	41	11	36.4	95	111	77	99	no	no	yes	503	12.4	1.11	3.19	30.1	102	155	1.8	9.8	7.6	4.04	10.46	89.5	32.8	1.48	73	8.49	54.9	no	no	no	no	no	no	no	no	no	no	no	no	no	no	7	8	0
8	male	74	24	36.7	98	104	58	98	no	no	yes	471	14	1.26	3.3	32.3	110	100	1.3	15.2	25.1	4.62	16.27	101.5	27.6	1.04	51	15.74	54.1	yes	no	no	no	no	no	no	no	no	no	no	no	no	no	8	9	1	2
9	male	66	7	37.8	102	101	52	96	no	no	yes	546	13.4	1.2	4.16	37.9	127	39	1.5	19.5	28.6	3.86	6.22	73.7	41.1	1.21	112	6.27	75	yes	yes	no	no	no	no	no	no	no	no	no	no	no	no	3	4	2	1
10	male	81	27	37.3	131	142	82	92	no	no	yes				3.84	33.8	120	157	59.3	33.8	48.3	3.65	2.7	62.6	26.3	0.79	136	5.19	59.8	no	no	no	no	no	no	no	no	no	no	no	no	no	no	2	3	3	2
11	male	69	25	36.5	91	141	59	96	no	no	yes	898	10.9	0.98	1.72	17.7	59	155	3.4	41.1	63.2	5.23	17.55	151.4	27.2	0.62	72	7.45	71.1	yes	yes	no	no	yes	no	no	no	no	no	no	no	no	no	10	13	4	2
12	male	72	19	36.7	102	114	71	100	no	yes	no	2186	17.1	1.53	3.38	24.3	73	44	0.5	14.8	28.4									yes	yes	no	no	yes	no	no	no	no	no	no	no	no	no			5
13	male	75	23	36.6	108	138	65	95	no	no	yes				2.37	21.3	67	328	110.6											yes	yes	no	no	no	no	no	no	no	no	no	no	no	no			2
14	male	86	3	36.5	95	160	98	91	no	yes	no	598	11.5	1.04	4.2	40	132	202	0.5	17	20.3	2.96	7.57	68.7	41.8	1.27	65	7.91	74.7	no	no	no	no	no	no	no	no	no	no	no	no	no	no	2	2	2	1
15	male	61	7	36	81	106	46	100	no	no	yes	471	14	1.26	3.17	31.2	106	113	0.5	34.2	40	3.81	12.01	54.4	34	1.25	56	7.28	61.2	no	yes	no	no	no	no	no	no	no	no	no	no	no	no	8	9	1	1
16	male	83	48	35.5	131	84	51	82	no	no	yes	1708	13.7	1.23	3.88	35.6	113	382	15.7	16.8	25	5.16	15.95	152.2	24.7	0.62	51	25.07	64.5	yes	no	no	no	no	no	no	no	no	no	no	yes	no	no	11	14	6
17	female	55	28	37	95	103	72	100	no	no	yes	158	16.8	1.5	3.5	29.7	97	96	0.5	16.3	28.4	4.27	10.96	50.7	33.9	1.44	50	11.49	57.5	yes	yes	no	no	yes	no	no	no	no	no	no	no	no	no	11	14	3	1
18	male	55	19	38.6	109	118	55	99	no	yes	no	427	21.7	1.93	4.15	28.5	83	24	10.1	73	340.9	3.96	4.57	86.2	27.6	0.73	45	5.33	65.2	no	no	no	no	no	no	no	no	no	no	no	no	no	no	7	7	1	2
19	male	50	20	35.7	83	99	71	97	no	no	yes	77	12	1.08	2.84	25.7	85	212	0.5	80.6		4.08	16.85	115.1	38.9	1.64	105	7.17	62.6	yes	no	no	no	no	no	no	no	no	no	no	no	no	no	12	13	2	2
20	male	68	38	36	111	92	62	97	no	no	yes	1963	22.5	2	1.77	13.6	40	151	1	14	29.8	4.6	12.37	77.3	26.2	1.21	32	8.86	47.9	yes	yes	no	no	no	no	no	no	no	no	no	no	no	no	13	14	3	1
21	male	55	25	36	70	125	67	100	no	no	yes	626	15.4	1.38	4.19	39.6	137	43	12	47.5	243.5	4.12	4.25	67.2	33.1	1.03	73	6.68	65.2	no	no	no	no	no	no	no	no	no	no	no	no	no	no	0	1	0	1
22	male	60	13	35.5	114	121	96	99	no	no	yes	311	13.1	1.18	4	38.1	131	343	1.4	17.5	11.1	3.79	14.69	127.9	41.3	1.69	50	9.18	65.8	no	no	no	no	no	no	no	no	no	no	no	no	no	no	5	6	1
23	male	83	21	34.9	123	108	68	99	no	yes	no	1905	11.8	1.06	4.06	39.8	121	228	132.7	18.9	21.5	5.18	20.69	180.9	27.4	1.03	54	13.36	54.1	yes	yes	no	no	no	no	no	no	no	no	no	no	no	no	7	7	3	1
24	male	48	15	36	76	93	47	96	no	yes	no	263	10.9	0.98	4.46	42	143	214	0.5	9.9	16.7	2.8	8.26	114	44.7	1.84	48	8.98	69	no	no	no	no	no	no	no	no	no	no	no	no	no	no	5	5	2
25	female	39	12	36.5	60	71	52	98	no	yes	no	253	12.6	1.13	3.9	34.5	114	466	0.5	22.1		3.71	8.26	63.9	36.4	1.38	43	9.81	62.8	yes	no	no	no	no	no	no	no	no	no	no	no	no	no	7	7	2	0
26	male	50	3	36.6	147	76	48	38	yes	no	yes	1640	22.9	2.05	1.7	14.7	51	43	9.2	1692.6	1844.2	6.87	15.83	211	19.5	1.74	197	4.91	30.7	no	no	no	no	no	no	no	no	no	no	no	no	no	no	14	17	2	2
27	male	76	39	37	84	145	87	88	no	no	yes	12257	13.5	1.21	5.5	52	178	81	67.9	11.3	25.4	3.86	5.66	73.7	29.9	0.95	29	5.73	61.3	no	no	no	no	no	no	no	no	no	no	no	no	no	no	0	1	1	0
28	male	30	22	37.5	108	109	64	94	no	no	yes	1959	14.7	1.32	2.6	22	74	22	85.7	7	108.8	2.82	7.93	69.2	26.9	0.91	46	5.39	56.5	yes	yes	yes	no	no	no	no	no	no	no	yes	no	no	no	10	11	4	2
29	male	87	67	37.6	94	141	76	97	no	no	yes	1582	13	1.17	3.28	27	91	163	14	25.5	25.3	3.58	6.33	77.9	25.3	1.3	161	5.91	44.8	yes	yes	no	no	no	no	no	no	no	no	no	no	no	no	6	7	2	1
30	male	83	18	36.6	109	148	61	95	no	no	yes	947	14.5	1.3	3.03	28.8	92	210	0.5	39.6	77.3	3.92	13.99	104.4	30	0.94	45	11.44	61.9	yes	no	no	no	no	no	no	no	no	no	no	no	no	no	11	12	3	0
31	male	56	7	36.3	129	142	79	100	no	no	yes	5500	19.2	1.71	2.75	27.5	93	75	11.5	25.5	42.7	4.89	27.64	190.1	24.7	0.8	84	7.68	55.7	yes	yes	no	no	yes	no	no	no	no	no	no	no	no	no	13	16	4	2
32	male	72	2	36.7	139	107	54	99	no	no	yes	6517	33.6	3	0.97	9.9	30	65	4.6	5.2	30.5	3.61	9.11	172.7	15.2	1.05	140	13.28	29.7	no	no	no	no	no	no	no	no	no	no	no	no	no	yes	11	12	2	2
33	female	80	31	36.1	109	115	56	100	no	no	yes	7479	12.5	1.12	2.7	19.5	58	189	59.2		18.8	3.36	6.6	59.5	25.9	1.02	24	5.63	51.2	yes	no	no	no	no	no	no	no	no	no	no	no	no	no	9	10	3	1
34	male	60	2	38.1	135	138	71	94	no	no	yes	225	11.3	1.02	1.6	15.1	53	165	0.5	18.5	31.4	4.05	5.97	65.1	25.7	1.77	147	7.41	40.2	yes	no	no	no	no	no	no	no	no	no	no	no	no	no	7	8	1	2
35	male	53	18	35.5	120	101	71	99	no	no	yes	196	12.1	1.09	4.43	39.5	131	224	0.5	14.5	15.3	4.11	10.87	108.9	39	1.27	41	7.6	69.6	yes	yes	no	no	no	no	no	no	no	no	no	no	no	no	6	7	1	2
36	male	79	18	37.1	85	124	70	99	no	no	yes	406	14.1	1.26	3.49	34.3	121	106	0.7	30.2	42.3	3.66	5.98	83.6	34.8	0.93	38	12.05	72.4	yes	yes	no	no	yes	no	no	no	no	no	no	no	no	yes	1	4	4	2
37	male	50	42	37	103	125	63	98	no	no	yes	17204	20.5	1.82	2.76	25.9	87	209	1.9	35.9	105.5	4.61	7.23	98.4	26.7	0.99	43	6.49	53.6	yes	yes	no	no	yes	no	no	no	no	no	no	no	no	no	9	12	4	2
38	male	77	28	38.1	112	135	66	99	no	no	yes	1712	12	1.08	1.83	16.7	56	185	61.3	23.1	24	6.01	39.51	604	20.8	0.62	65	14.91	54.3	yes	no	no	no	no	no	no	no	yes	no	no	no	no	no	13	14	5	2
39	female	83	31	37	99	125	56	100	no	yes	no	753	13.5	1.21	2.85	25.5	85	91	5.5	34	64.7	4.1	6.59	59.6	31.5	1.02	131	7.32	62.4	yes	no	no	no	no	no	no	no	no	no	no	no	no	no	8	8	2	1
40	female	80	12	37.3	92	128	68	94	no	no	yes	33881	20	1.78	2.22	21.7	66	176	37.3	1.1	13.2	4.71	6.76	579	25.6	0.87	25	6.01	54.9	yes	no	no	no	no	no	no	no	yes	no	no	no	no	no	8	9	5	2
41	female	69	23	37.3	80	155	81	91	no	no	yes	43425	19.3	1.72	2.29	19.7	60	150	73.9	89.7	69.3	3.81	17.39	135.9	26.7	0.76	127	12.5	61.7	yes	yes	no	no	no	no	no	no	no	no	no	no	yes	no	10	11	3	1
42	male	77	41	36.5	62	105	78	78	no	no	yes	762	12.1	1.09	3.65	26.8	80	445	3.9	14.7	25.4	3.77	5.06	88.9	35.6	1.07	39	6.55	69	yes	no	no	no	yes	no	no	no	no	no	no	no	no	no	7	10	4	0
43	female	41	24	36.8	82	82	59	99	yes	no	no	236	12.6	1.14	3.64	34	111	190	4.5	18.1	15.5	3.74	13.42	70	38.4	1.35	43	10.35	66.8	no	no	no	no	no	no	no	no	no	no	no	no	no	no	8	10	2	2
44	male	83	18	36	74	134	41	95	no	no	yes	1909	13.2	1.19	2.52	25.1	83	265	18.5	7.4	13.6	3.54	8.36	93.3	23	0.9	42	6.8	48.6	yes	yes	no	no	no	no	no	no	no	no	no	no	no	no	9	10	2	2
45	female	69	23	37.5	86	126	78	98	no	no	yes	647	16.1	1.44	3	27.6	95	90	0.9	134.7	122.1	3.67	7.24	68.3	26.8	0.94	138	5.91	55.3	no	no	no	no	no	no	no	no	no	no	no	no	no	no	8	9	1	2
46	male	50	18	37	76	104	42	99	no	no	yes	4423	17.3	1.54	4.76	46	161	111	18.9	60.4	146.5	4.46	10.62	134.4	33.5	0.65	133	11.18	84.7	no	no	no	no	yes	no	no	no	no	no	no	no	no	no	5	8	3	1
47	male	61	15	36.7	95	101	61	100	no	no	yes	1808	16.2	1.45	2.07	15	44	62	3.8	21.4	29.4	4.23	8.96	92.9	23.5	1.15	45	8.55	44	yes	yes	no	no	yes	no	no	no	no	no	no	no	no	no	10	13	4	2
48	male	63	5	36.3	75	110	68	98	no	no	yes	991	13.3	1.19	4.86	43.3	152	173	3.8	37.1	52.1	4.25	4.22	82.7	43	1.4	61	5.45	73.7	no	no	no	no	no	no	no	no	no	no	no	no	no	no	0	1	1
49	male	42	29	36.3	90	127	72	100	no	no	yes	1366	10.7	0.96	2.99	19.9	56	196			54.5									yes	no	no	no	no	no	no	no	no	no	no	no	no	no			0
50	male	53	10	36	121	107	38	99	no	no	yes	3964	19.5	1.74	4.34	39.1	135	149	2.3	39.7	73.3	4.53	4.27	106	29.3	0.87	81	8.97	63	yes	yes	no	no	no	no	no	no	no	no	no	no	no	no	2	3	1	1
51	male	71	18	37	71	124	56	98	no	no	yes	471	14.8	1.33	3.58	34.1	117	98	1.3	31.6	37.8	4.16	10.86	100.8	31.1	1.11	101	7.24	59	yes	no	no	no	no	no	no	no	no	no	no	no	no	no	7	8	1	2
52	male	58	16	36.5	59	136	49	98	no	no	yes				2.39	17.4	53	211	3.3	10.8	22.1	4.32	6.12	80.1	31.2	1.41	43	9.87	53.4	yes	no	no	no	no	no	no	no	no	no	no	yes	no	no	6	9	2	0
53	male	64	18	36	96	129	69	98	no	no	yes	2216	16	1.43	2.83	28.6	95	91	4.4	46.6	72.7	3.72	9.62	83.1	28.8	1.25	51	7.02	51.8	yes	yes	no	no	no	no	no	no	no	no	no	no	no	no	9	10	1	1
54	female	83	43	36	89	180	71	100	no	no	yes	1632	10.8	0.97	3.14	28.6	91	352	10.2	12.6	24.6	4.67	9.94	268.6	39.1	0.81	61	2.6	87.3	no	no	no	no	no	no	no	no	no	no	no	no	no	no	9	10	2	2
55	male	55	20	36.1	98	119	42	99	no	yes	yes	474	18.9	1.68	1.81	18.2	65	96	2.2	11.5	45.3									yes	yes	no	no	no	no	yes	no	no	no	no	no	no	no			0
56	male	20	9	36.3	103	110	61	100	no	yes	yes	329	14.6	1.31	3.44	28.8	100	39	22	33.9	22.2	4.17	9.23	66.9	37.1	1.4	40	5.38	63.6	no	no	no	no	no	no	no	no	no	no	no	no	no	no	7	8	1	1
57	male	82	85	36.2	111	108	68	90	no	no	yes	1149	11.1	1	2.82	26.8	87	153	9.7	30.9	26.4	4.85	19.57	278.6	37.3	1.33	201	7.03	65.3	yes	yes	no	no	no	no	no	no	no	no	no	no	no	yes	12	13	3	1
58	male	55	16	36.01	114	108	75	100	no	yes	yes	350	27.1	2.4	3.23	30.2	105	162	4.4	13.8	40.3	5.28	13.52	142.1	35	1.05	52	9.63	68.3	no	no	no	no	yes	no	no	no	no	no	no	no	no	no	9	12	4	0
59	female	49	14	36.4	77	118	74	99	no	no	yes	68	100		2.85	26.6	89	112	1.1	37.6	57.8	3.68	3.46	65	42.9	1.81	41	5.11	66.6	no	yes	no	no	no	no	no	no	no	yes	no	no	no	no	6	7	0	1
60	male	65	17	35.8	95	122	69	100	no	yes	yes	235	13.8	1.24	3.36	30.2	103	164	1.1	34.5	33.7	5.04	15.94	79.4	29.7	1.45	42	7.76	50.2	yes	no	no	no	no	no	yes	no	no	no	no	no	no	no	7	8	1	2
61	male	51	107	35.2	74	88	27	99	no	yes	no	324	17.2	1.54	3.66	24.9	72	107	0.8	13.5	29.9	4.52	11.32	104.5	30	1.17	83	9.33	55.6	yes	yes	no	no	yes	no	no	no	no	no	no	no	no	no	13	15	5	1
62	male	71	22	37.6	129	131	42	100	no	no	yes	2175	13.7	1.23	2.03	18.1	60	185	3.4	9.4	15	3.65	10.02	128.2	34.1	1.24	67	7.86	61.7	yes	yes	no	no	no	no	no	no	no	no	no	no	no	no	11	12	2	1
63	male	63	48	38.6	81	110	67	96	no	no	yes	11823	19.2	1.71	1.95	20.2	70	26	65	39.4	195.4	4.01	12.8	118.2	21	0.74	24	6.34	49.2	no	no	no	no	no	no	no	no	no	no	no	no	no	no	10	11	1	1
64	male	49	12	37	109	152	97	99	no	no	yes	5747	11.2	1.01	4.24	36.8	137	85	15.1			3.41	3.03	56.6	41.5	1.83	39	7.19	64.2	no	no	no	no	no	no	no	no	no	no	no	no	no	no	1	2	1	2
65	female	81	20	37.4	99	243	87	78	no	yes	no	592	10.4	0.94	4.18	36.8	108	230	2.3	8.9	15.7	4.39	15.88	680.4			183	6.87	82.3	no	no	no	no	no	no	no	no	yes	no	no	no	no	no	5	5	5
66	male	57	30	37.4	83	115	62	98	no	yes	yes	737	18.9	1.68	2.89	29.3	101	148	3.2	39.4	86.9	4.07	7.17	61.7	26.1	0.59	73	5.14	70.1	no	no	no	no	no	no	no	no	no	no	no	no	no	no	5	6	0	2
67	male	87	31	36.6	107	128	67	98	no	no	yes	225	13.2	1.19	2.6	25.8	83	179	1.8	27	35.6	4.77	25.07	142.1	42.5	1.7	56	9.03	67.5	yes	no	no	no	no	no	no	no	no	no	no	no	no	no	13	14	3	2
68	male	56	49	37.7	116	128	56	100	no	no	yes	6120	34.4	3.03	1.86	20.1	62	33	28.5	25.9	110.5	3.78	7.83	219.6	19.4	0.36	28	13.67	72.8	yes	yes	yes	no	yes	no	no	no	no	no	no	no	no	no	9	12	4	1
69	male	62	17	36.9	136	110	77	100	no	yes	no	610	11.2	1.01	3.31	29.8	101	175	20.4	21.7	28.5	4.15	10.56	96.9	36.1	1.08	147	7.5	69.4	no	no	no	no	no	no	no	no	no	yes	no	no	no	no	8	8	2	0
70	male	62	3	37	72	139	89	100	no	no	yes	117	11.7	1.05	4.77	42	149	177	1.3	34.9	24.2									no	no	no	no	no	no	no	no	no	no	no	no	no	no			1
71	male	65	22	35.7	65	153	81	100	no	no	yes	1862	11.7	1.05	3.18	26.6	82	296	2.8	10.4	21.9	3.47	4.67	69.3	29.1	1.15	67	7.39	54.5	no	no	no	no	no	no	no	no	no	no	no	no	no	no	6	7	1	1
72	male	39	19	36.7	116	86	51	99	yes	no	no	236	11.9	1.08	2.95	24.8	76	127	0.7	13.3	19	3.88	9.99	83	36.2	1.53	59	7.39	59.9	no	no	no	no	no	no	no	no	no	no	no	no	no	no	13	15	2	2
73	male	64	17	36.3	87	85	31	100	no	yes	no	709	16.1	1.44	2.43	20.3	61	83	2	21.7	31.8	4.03	12.71	91.9	31.7	0.97	59	8.62	64.5	yes	yes	no	no	yes	no	no	no	no	no	no	no	no	no	13	15	6	0
74	male	69	12	36.4	73	176	67	100	no	yes	no	227	10.5	0.95	4.96	42.4	142	173	1.7	21.7	18.1	4.13	5.81	85.2	41.5	1.22	82	8.45	75.5	no	no	no	no	no	no	no	no	no	no	no	no	no	no	0	0	1	1
75	male	79	18	37.4	75	114	95	99	no	yes	no	521	12.4	1.11	2.57	23.8	82	158	0.6	17.8	24.2	4.85	5.7	75.5	33.4	2.04	193	12.9	49.8	yes	yes	no	no	no	no	no	no	no	no	no	no	no	no	6	6	1	1
76	female	56	27	37.1	92	115	56	99	no	no	yes	47	12	1.08	2.15	19.7	68	219	2.5	13	16.9	3.44	9.19	60.8	35.8	1.43	40	6	60.8	yes	no	no	no	no	no	yes	no	no	no	no	no	no	no	9	10	0	1
77	male	72	26	37.7	78	111	65	100	no	no	yes	5377	12.9	1.16	2.4	20.6	72	194	5.2	4.9	13.1	4.18	5.48	69.2	29	1.71	105	10.41	46	yes	yes	no	no	no	no	no	no	no	no	no	no	no	no	6	7	1	2
78	male	67	30	35.3	116	178	153	100	no	yes	yes	241	12.5	1.12	2.71	26.5	88	77	4.8	17.9	23.1	4.24	17.19	92.5	40.9	1.49	51	8.56	68.3	yes	no	no	no	no	no	no	no	no	no	yes	no	no	no	11	12	5	1
79	female	69	22	38	66	97	56	98	no	no	yes	398	12.3	1.11	2.81	26.4	85	201	93.5	13	18.2	3.63	7.9	84	39.5	1.03	64	7.56	78	yes	no	no	no	no	no	yes	no	no	no	no	no	no	no	10	11	3	2
80	male	84	3	36.2	84	123	72	99	no	no	yes	2140	12.6	1.13	2.72	28	91	397	19.8	11.7	25.3	3.7	13.43	82.2	40.4	1.3	58	8.55	71.4	yes	no	no	no	no	no	no	no	no	no	no	no	no	no	10	11	2	1
81	male	20	7	36.2	111	114	61	97	no	no	yes	70	12.5	1.12	4.45	38.2	130	341	1.3	20.7	16.1	3.86	10.35	87.5	47.1	1.8	47	5.72	73.2	no	no	no	no	no	no	no	no	no	no	no	no	no	no	5	6	1
82	male	47	14	37.7	114	107	55	100	no	yes	yes	5197	23	2.04	2.31	21.4	72	72	44.7	242.6	399.4	4.67	16.13	110.9	19.9	0.83	25	8.2	43.8	yes	yes	yes	no	yes	no	no	no	no	no	no	no	no	no	12	15	4	3
83	female	76	45	35.6	101	46	25	100	no	yes	no	1311	13	1.17	2.68	23.6	75	130	8.4	4.3	38.6	3.09	3.92	108.7	30.2	1.02	80	12.88	59.9	yes	yes	no	no	no	no	no	no	no	no	no	no	no	no	10	10	3	0
84	male	54	6	36.7	138	83	50	88	no	yes	no	3795	43.4	3.91	1.09	10.3	34	49	2.7	26.6	62.6	4.82	9.43	106.9	13.6	2	59	20.37	20.4	yes	yes	yes	no	no	no	no	no	no	no	no	no	no	no	13	13	2	2
85	female	70	15	36.5	78	129	112	100	no	no	yes	394	15.3	1.37	1.76	16.3	53	131	6.2	15.5	18.9	4.36	15.29	117.4	22.3	1.94	36	25.96	33.8	yes	yes	no	no	no	no	yes	no	no	no	no	no	no	no	10	11	1
86	female	78	26	35.8	167	140	85	100	no	yes	no	227	12.3	1.11	2.6	24.5	87	133	3	16.5	44	4.22	21.07	136.6	33.9	0.92	128	7.51	70.7	no	no	no	no	yes	no	no	no	no	no	no	no	no	no	11	13	5	1
87	female	29	16	36.5	88	117	83	100	no	yes	no	335	12.4	1.11	3.54	32.9	113	252	0.5	10.3	14.3	3.97	8.41	68.6	40.7	1.63	75	6.68	65.7	yes	yes	no	no	no	no	no	no	yes	no	no	no	no	no	4	4	3	1
88	male	42	23	38.2	121	117	55	99	no	yes	yes	236	20.4	1.82	1.45	16.1	51	45	5.2	46.4	130.7	3.37	14.91	100.9	25.6	1.1	64	9.09	48.8	yes	yes	yes	no	yes	no	no	no	no	no	no	no	no	no	11	14	4	2
89	female	83	13	37.2	66	153	64	98	no	yes	no	913	13	1.17	2.5	23.9	81	106	8.3	8.2	15.7	4.22	6.6	49.6	32.6	1.6	111	7.05	53	no	no	no	no	no	no	yes	no	no	no	no	no	no	no	8	8	2	2
90	female	37	103	38.1	117	124	87	88	no	no	yes	68236	19.2	1.71	2.61	20.5	69	25	118.3	34.4	155.9	3.14	2.51	49.9	24.5	0.96	18	5.66	50.1	yes	yes	no	no	no	no	no	no	no	no	yes	no	no	no	7	8	4	1
91	female	57	23	36.5	100	106	62	100	no	yes	no	980	12.6	1.13	2.49	20.1	58	273	3.8	12.6	11.2	4	10.73	55.6	34.4	1.24	51	11.35	62.2	yes	no	no	no	no	no	no	no	yes	no	no	no	no	no	12	12	4	1
92	male	66	51	36.8	103	133	64	98	no	yes	no	5074	12.7	1.14	2.3	25.3	81	75	55.7	10.5	25.6	3.71	11.4	174.4	39.7	1.1	75	7.55	75.7	yes	no	no	no	no	no	no	no	no	no	no	no	no	no	11	11	2	2
93	male	87	17	37.5	117	134	83	99	no	yes	no				1.87	15.8	51	260	134.2	5	18.3	3.61	31.23	426.3	29.4	0.73	77	7.62	69.7	yes	yes	no	no	no	no	no	no	no	no	yes	yes	no	no	13	15	6	2
94	male	65	135	37.2	105	109	63	97	no	no	yes	3938	13.2	1.19	1.15	9	30	2	42.5	3.6	13.9	4.05	6.77	79.8	31.8	1.65	58	7.38	51.1	yes	yes	no	yes	no	no	no	no	no	no	no	no	no	no	10	11	2	1
95	male	71	6	36.4	90	80	46	97	no	no	yes	1922	12.8	1.15	3.78	35.6	118	172	131.7	42.7	149.3	6.27	27.62	598.1	25.9	0.75	254	23.98	60.6	no	no	no	no	no	no	no	no	no	no	no	no	no	no	12	13	3	2
96	male	86	7	36.5	87	156	65	100	no	no	yes	368	11.2	1.01	3.09	29.9	97	193	3.8	12.4	21.6	3.64	13.17	107.3	40.5	1.45	58	7.71	68.5	no	no	no	no	no	no	no	no	no	no	no	no	no	no	10	11	2	1
97	female	86	14	35.9	105	139	78	96	no	yes	yes	857	12.7	1.14	2.28	23	75	180	0.5	11.4	18.8	4.42	18.84	110.8	25.8	2.03	68	8.77	38.5	yes	no	no	no	no	no	no	no	no	no	no	no	no	no	11	12	3	2
98	male	49	43	37.4	82	104	62	100	no	yes	no	912	10.6	0.96	2.35	21	73	72	16.9	10.8	11.6	4.09	11	86	29.6	1.35	93	17.89	51.6	no	no	no	no	yes	no	no	no	no	no	no	no	no	no	11	13	3	1
99	female	77	43	36	114	206	113	96	no	no	yes	668	14.5	1.3	4.93	41.1	132	144	123.9	8	23.2	2.94	6.7	111.1	39.7	0.98	171	12.09	80.2	no	no	no	no	no	no	yes	no	no	no	no	no	no	no	3	4	2	1
100	male	56	15	36	80	146	87	99	no	yes	no	201	10.8	0.97	4.45	39.7	136	302	3.8	25.4	22.7	4.1	4.64	76.7	42.4	1.27	56	17.52	75.9	no	no	no	no	no	no	no	no	no	no	no	no	no	no	0	0	0	1
101	male	70	6	34.2	49	75	43	87	no	yes	yes	42866	22.6	2.01	2.7	29.9	92	62	4.1	544	3597.9	9.09	15.74	356.6	25.7	1.12	117	5.59	48.7	no	no	no	no	no	no	no	no	no	no	no	no	no	yes	13	14	3	1
102	female	83	25	35.2	125	119	77	93	no	no	yes	1444	12	1.08	2.3	22.5	73	245	4.6	92.8	61.8	5.4	23.75	135	28.5	1.1	83	21.29	54.3	yes	no	no	no	yes	yes	no	no	no	no	no	no	no	no	11	14	6	1
103	female	48	7	36.7	110	129	86	100	no	no	yes	214	11.1	1	3.36	28.4	96	333	3.7	18.1	11.6	4.18	13.9	58.4	41.8	1.31	51	7.12	73.6	no	no	no	no	no	no	no	no	no	no	no	no	no	no	11	12	1	2
104	female	86	16	35	86	68	39	100	no	yes	no	1694	12.1	1.09	2.93	27.6	92	349	0.5	18.8	23.5	3.41	7.25	107.5	36	1.13	51	12.67	67.9	yes	yes	no	no	no	yes	yes	no	no	no	no	no	no	no	11	11	4	1
105	female	59	161	36.4	105	103	70	99	no	no	yes	3813	11.1	1	1.33	10.6	33	117	16.8	4.6	20	4.32	14.42	109.2	18.8	0.56	98	7.16	52.6	yes	yes	no	no	no	no	no	no	no	yes	no	no	no	no	12	13	1	1
106	male	87	48	36.7	101	142	99	99	no	yes	no	4434	12.9	1.16	4.67	42.2	150	202	18.1	13.9	12.5	3.38	7	68.6	35.6	1.04	45	12.32	69.8	no	no	no	no	no	no	no	yes	no	no	no	no	no	no	3	3	3	1
107	male	78	24	37.2	96	122	67	99	no	no	yes	689	11.7	1.05	1.75	16	57	168	16.4	30.3	53.6	4.09	7.53	74.6	23.7	1.69	24	8.04	37.7	yes	no	no	no	no	no	yes	no	no	no	no	no	no	no	8	9	1	3
108	female	66	10	36.4	119	93	51	100	no	yes	yes	16317	23.1	2.05	2	18.8	61	102	15.6	28.8	91.2	3.92	8.67	103.9	19.7	1.41	166	28.57	33.7	yes	yes	yes	no	no	yes	no	no	no	no	no	no	no	no	12	13	3	2
109	male	72	18	36.5	104	132	84	98	no	yes	no	384	12.8	1.15	4.38	36.8	121	203	0.7	4.2	10.9	4.32	14.67	82	38	1.31	60	10.63	66.9	no	no	no	no	no	no	no	no	no	no	yes	no	no	no	6	6	5	1
110	female	48	31	37	105	141	36	98	no	no	yes	196	12.1	1.09	2.11	18	61	176			16									yes	yes	no	no	no	yes	yes	no	no	no	no	no	no	no			1
111	male	63	21	37	87	135	63	100	no	no	yes	273	11.1	1	2.39	22.2	73	88												yes	no	no	no	no	no	no	no	no	no	no	no	no	no			1
112	male	47	25	36.7	78	109	65	98	no	yes	yes	384	13.4	1.2	3.3	21.3	64	128	0.5	23.7	24.9	3.54	8.15	58.2	38	1.32	60	7.27	66.7	yes	no	no	no	yes	no	no	no	no	no	no	no	no	no	10	13	3	1
113	male	44	13	36.1	126	138	76	98	no	no	yes	28180	20.1	1.79	2.86	31.4	84	42	17.6	752.7	2333.5									no	no	no	no	no	no	no	no	no	no	no	no	no	no			1
114	male	77	22	36.6	75	111	64	100	no	yes	no	668	13.5	1.21	2.01	20.9	71	109	1.1	23.6	82.4	3.75	7.73	58.6	41.4	1.59	41	5.58	67.4	yes	no	no	no	no	no	no	no	no	no	no	no	no	no	8	8	1	1
115	male	43	4	36.4	81	107	72	97	no	no	yes	4996	20.6	1.83	2.82	22.7	74	46	10.3	15.7	28.2	2.85	2.46	66.8	28.2	0.84	43	3.88	61.8	yes	yes	no	no	no	no	no	no	no	no	no	no	no	no	7	8	0	2
116	male	27	25	36	97	91	56	98	yes	yes	yes	142	13.3	1.21	3.74	33.9	110	434	3.7	33.6	15.2	4.55	10.84	94	36.6	1.52	35	9.66	60.7	no	no	no	no	no	no	no	no	no	no	no	no	no	no	9	12	2	2
117	female	86	6	37.2	84	172	72	100	no	no	yes	524	11.9	1.07	2.64	21.2	65	389	4.1		34.3									yes	no	no	no	no	no	yes	no	no	no	no	no	no	no			2
118	male	63	49	37.3	89	154	78	99	no	yes	yes	1345	13.6	1.22	2.22	20.1	68	116	8.4	15.9	23.3	3.46	3.32	75	32.3	1.32	106	12.15	56.7	yes	no	no	no	no	no	yes	no	no	no	no	no	no	no	6	7	1	1
119	male	56	7	36	76	91	71	100	yes	no	no	114	11.7	0.99	4.17	37.3	128	251	1	15.6	3	3.86	14.46	82	34.1	1.31	46	7.49	60.2	no	no	no	no	no	no	no	no	no	no	no	no	no	no	7	9	2	1
120	female	66	19	35.3	123	150	86	87	no	yes	no	118587	22.9	2.03	2.72	26.1	78	19	103.3	53.7	900.8	6.45	15.16	209.2	35.9	1.12	310	33.83	68	yes	yes	no	no	yes	no	no	no	no	no	no	no	no	yes	11	13	5	0
121	male	40	30	37.1	103	95	56	97	no	yes	no	16903	38.1	3.35	1.59	15.2	54	98	29.9	15.3	70.9	3.57	4.4	66.5	18.3	0.58	58	5.47	49.9	yes	yes	yes	no	yes	no	no	no	no	no	no	no	no	no	9	11	5	1
122	male	70	31	35.2	77	96	48	100	no	no	yes	2348	16.4	1.47	2.32	22.5	74	102	3.7	19.7	33.9	4.24	19.12	63.3	33.9	1.45	58	8.56	57.2	yes	yes	no	no	yes	no	no	no	no	no	yes	no	no	no	12	15	6	1
123	male	63	20	36.6	62	164	69	96	no	no	yes	1011	11.1	1	2.84	25.8	85	423	3.7	10.3	14.7	3.48	3.15	91.5	39.4	1.37	93	8.59	68.2	no	no	no	no	no	no	no	no	no	no	no	no	no	no	6	7	1	1
124	male	70	6	35	80	174	49	100	no	no	yes	2152	25.5	2.26	2.12	22	73	76	7.9	20.3	77.5	4.1	9.52	92.3	21.6	0.58	49	9.79	58.7	yes	yes	no	no	yes	no	no	no	no	no	no	no	no	no	9	12	4	2
125	male	62	23	37	94	108	69	100	no	no	yes	533	11.7	1.05	3.04	26.6	82	225	0.5	30.3	41.4	4.17	9.47	66.5	36.4	1.1	41	6.8	69.4	yes	yes	no	no	yes	no	no	no	no	no	no	no	no	no	10	13	4	0
126	male	43	24	36.5	115	92	53	100	yes	yes	yes	542	11.8	1.07	3.56	34.5	116	243	1.3	21.9	17.8	3.97	14	89	35.2	1.58	51	6.8	57.5	yes	yes	no	no	no	no	no	no	no	no	no	no	no	no	10	13	2	1
127	female	86	19	36.5	160	100	72	97	no	no	yes	2370	13.7	1.23	2.38	28.2	91	85	3.4	27.7	25.6	3.47	4.69	75.7	27.9	1.13	35	24.88	52.5	yes	no	no	no	no	no	no	no	no	no	no	no	no	no	8	9	3	1
128	male	40	24	37	86	119	67	100	no	no	yes	429	13.5	1.21	4.61	40.8	134	77	7.5	27.5	21.6	4.09	7.07	96.6	44.4	1.52	34	9.65	73.7	no	no	no	no	no	no	no	no	no	no	no	no	no	no	2	3	0
129	male	76	27	37.1	59	95	49	92	no	no	yes	5715	12.8	1.15	3.35	29.9	103	246	0.5	22.8	23.7	3.3	4.99	95.7	25.7	0.97	46	7.8	52.3	yes	yes	no	no	no	no	yes	no	no	no	no	no	no	no	5	6	3	2
130	female	57	2	36.5	118	86	48	99	no	no	yes	1522	16.2	1.45	2.08	17.3	52	296	25.9	99.2	162.6	5.81	22.41	138.8	33.4	1.06	90	7.88	64.9	yes	yes	no	no	no	no	no	no	no	no	no	no	no	no	14	15	2	1
131	male	64	26	36.1	95	92	59	99	yes	no	yes	131	11.5	1.05	4.38	37.6	152	157	1.6	50.7	47.8	3.75	2.63	88	33.2	0.92	60	7.91	69.1	yes	no	no	no	no	no	no	no	no	no	no	no	no	no	2	5	3	2
132	male	86	18	36.5	65	136	43	98	no	yes	no	1797	22.9	2.03	3.77	34.8	118	281	23.2	13.9	15.4	3.72	17.92	131.6	32.6	1.12	67	5.71	61.8	no	no	no	no	no	no	no	no	no	no	no	no	no	no	7	7	2	2
133	male	53	28	36.4	89	126	38	100	no	no	yes	1056	11.7	1.05	2.57	20	87	237	0.5	6.3	16.3	3.34	4.87	82.2	38.9	1.67	53	5.86	62.2	yes	yes	no	no	no	no	no	no	no	no	no	no	no	no	6	7	0	1
134	male	59	23	36.4	123	92	60	100	no	no	yes	4033	12.1	1.09	4.42	39.3	135	194		28.7	21.9	4.21	12.73	75.3	43.8	1.46	37	7.05	73.7	no	no	no	no	no	no	no	no	no	no	no	no	no	no	7	8	2
135	female	85	6	37	71	109	38	91	no	no	yes	562	13.8	1.24	2.1	19.6	63	109	151.8	8.8	19.4	5.36	23.2	376.2	30.5	0.72	33	10.27	73	no	no	no	no	no	no	no	no	no	no	no	yes	no	no	11	14	4	1
136	male	34	9	36.3	100	114	63	96	no	no	yes	129	13	1.17	3.49	19.6	43	326	0.5	7.7	7.2	3.66	4.73	95.5	46.5	1.71	28	6.75	73.7	yes	no	no	no	no	no	no	no	no	no	no	no	no	no	7	8	1
137	female	60	4	36.9	110	93	61	100	no	no	yes	154	15.5	1.39	2.55	19.8	61	95	1.4	13	23.2	5.33	26.73	163.9	31.7	1.04	42	33.06	62.1	yes	no	no	no	yes	yes	no	no	no	no	no	no	no	no	15	18	5	0
138	male	69	6	36.5	80	128	67	95	no	no	yes	411	15.9	1.42	2.7	25.1	88	94	0.8	27.7	32.7	3.98	12.06	74.5	29.5	1.53	52	9.8	48.8	no	no	no	no	no	no	no	no	no	no	no	no	no	no	10	11	1	2
139	male	75	8	37.6	111	133	76	77	no	no	yes	773	11.5	1.04	4.67	42.1	145	194	0.5	29.2	32.9	4.23	6.23	85.2	39.7	1.32	88	10.31	69.7	no	no	no	no	no	no	no	no	no	no	no	no	no	no	1	2	2	1
140	male	62	2	34.5	115	136	71	54	no	no	yes	120000	28.6	2.53	2.02	20.7	66	202	132.1	100.2	420.8	4.73	6.98	105.4	15	0.7	158	6.52	36.3	no	no	no	no	no	no	no	no	no	no	no	no	no	no	9	10	2	1
141	male	37	17	37	66	114	75	99	no	yes	no	227	12.2	1.1	3.99	34.8	118	162	1.6	13.9		3.79	9.38	78.3	37	1.38	85	6	63.9	no	no	no	no	no	no	no	no	no	no	no	no	no	no	6	6	0	1
142	male	75	3	36.5	82	112	56	99	no	yes	no	464	13.1	1.18	3.33	29.4	96	198	0.5	6.6	23.4	4.02	7.74	74.7	38.7	1.49	47	8.04	64.6	no	no	no	no	no	no	no	no	no	no	no	no	no	no	8	8	1
143	male	66	31	36	128	95	53	100	no	no	yes	580	14.9	1.33	1.51	13.6	42	206	23.2	19.7	26.6	4.41	11.15	113.6	23	0.94	39	8.14	47.5	yes	yes	no	no	no	no	no	no	no	no	no	no	no	no	13	14	3	2
144	male	62	7	36	90	112	80	100	no	no	yes	1519	13.3	1.19	2.67	24.9	83	204	20	30.1	79.6	4.09	4.76	64.1	25.3	0.91	39	7.62	53.1	yes	no	no	no	no	no	no	no	no	no	yes	no	no	no	6	7	4	1
145	male	65	49	37.1	75	122	66	98	no	no	yes	320	11.5	1.04	4.49	41.1	132	4	0.5	22.6	25	3.85	9.01	71.7	42.9	1.4	51	8.82	73.6	no	no	no	yes	no	no	no	no	no	yes	no	no	no	no	3	4	1	2
146	male	46	27	35.9	50	94	59	96	yes	no	yes	720	11.4	1.04	2.97	29	103	174	3.5	34.4	45	3.98	14.46	76.6	27	0.88	32	12.47	57.6	no	no	no	no	no	no	no	no	no	no	no	no	no	no	9	12	2	2
147	male	85	3	36.9	106	162	113	96	no	yes	no	4196	10.7	0.96	3.38	34.2	108	163	3.2	8.6	20.9	4.32	12.32	113.4	39.3	1.23	170	6.69	71.2	no	no	no	no	no	no	no	no	no	no	no	no	no	no	8	8	3	1
148	male	69	22	36.9	106	162	113	96	no	yes	no	3062	24.9	2.21	1.76	19	58	65	0.5	37.1		6.09	18.61	210.5	27.6	0.97	371	10.03	56.1	no	yes	no	no	yes	no	no	no	no	no	no	no	no	yes	11	13	5
149	male	68	89	36.5	73	104	66	98	no	no	yes	1316	12	1.08	2.97	24.6	83	282	63.3		33.1	4.32	5.16	68.4	21.5	0.52	41	6.38	63.2	yes	no	no	no	no	no	no	no	no	no	no	no	no	no	7	8	1	2
150	female	51	8	36.5	101	85	65	98	no	yes	no	2369	13.5	1.21	3.22	29	94	309	59.1	37.3		3.01	3.27	80.3	29.7	0.88	61	16.41	63.6	yes	no	no	no	no	no	no	no	no	no	no	no	no	no	10	10	2	2
151	female	64	17	37.2	99	99	63	100	no	yes	no	6055	19.9	1.77	2.65	21.3	69	71	4.8	158.1	296.5	5.47	8.94	105.4	28.6	1.34	149	6.06	49.9	yes	yes	no	no	no	no	no	no	no	no	no	no	no	no	11	11	3	2
152	male	83	53	37.1	129	150	85	100	no	no	yes	1156	13	1.17	2.55	23.3	70	152	10.1	15.2	26.1	3.66	13.07	418.2	25.8	0.55	242	19.54	72.9	yes	no	no	no	no	no	yes	no	no	no	no	yes	no	no	11	14	5	1
153	male	50	16	36.1	126	82	50	99	no	yes	no	2065	21.7	1.93	2.66	25.3	81	100	44.7	35.9	62.2	4.6	16.91	109.5	23.1	0.72	45	8.96	55.4	yes	yes	no	no	no	no	no	no	no	no	no	no	no	no	14	14	2	2
154	male	59	11	36.9	110	123	87	100	no	no	yes	342	14.8	1.33	3.19	20.9	64	111	2.2											yes	yes	no	no	yes	no	no	no	no	no	yes	no	no	no			4
155	male	79	65	36.1	91	119	61	100	no	no	yes	1955	15.6	1.4	1.33	11.4	36	98	46.2	10.9	17	4.69	20.99	95.9	23.7	1.85	45	11.49	36.5	yes	yes	no	no	no	no	no	no	no	no	no	no	no	no	10	11	1	1
156	male	32	9	37	95	80	36	94	no	yes	no	211	11.4	1.03	5.04	45	152	232	0.5	10.3	16.4	2.77	5.29	97.2	45.7	1.7	56	7.84	72.6	no	no	no	no	no	no	no	no	no	no	no	no	no	no	3	3	2
157	male	52	26	36.6	101	117	66	100	no	yes	yes				2.05	19.9	60	36	1.3	14.4		3.54	9.8	79.4	30.4	1.11	62	5.8	57.7	yes	yes	no	no	yes	no	no	no	no	yes	no	no	no	no	10	13	4	1
158	male	70	10	36.8	67	119	63	96	no	yes	yes	1983	18.5	1.65	2.11	19.1	61	27	14.5	5.8	17.5	3.85	5.98	62.4	26	1.63	60	7.28	42	yes	no	no	no	yes	no	no	no	no	no	no	no	no	no	6	9	4	1
159	male	88	30	36.6	92	170	99	98	no	yes	no	894	10.8	0.97	4.16	42.6	145	206	3.5	49.9	102.7	4.64	10.39	73.4	45.1	1.26	62	7.68	80.9	no	no	no	no	no	no	no	no	no	no	no	no	no	no	4	4	2
160	female	83	6	37.1	69	124	68	100	no	no	yes	749	12	1.08	3.68	33.5	113	175	3.7	18.5	19.1	4.1	13.57	50.1	40.7	1.67	68	10.44	65	no	no	no	no	no	no	no	no	no	no	no	no	no	no	5	6	2	2
161	male	75	27	37.4	115	158	86	87	no	no	yes	834	14	1.26	2.99	27.9	85	162	138	24.7	113.1	2.52	5.2	53.8	26.9	0.61	45	8.41	71.1	no	no	no	no	no	no	no	yes	no	no	no	no	no	no	7	8	2	2
162	male	59	2	37.1	99	147	65	99	no	yes	no	2341	10.3	0.93	3.9	40.1	141	188		22.7		8.04	27.35	1006.4	39.5	1.2	76	12.25	72.3	no	no	no	no	no	no	no	no	no	no	no	no	no	no	6	6	0	1
163	female	55	18	36.4	84	131	80	100	no	no	yes	168	16.8	1.5	3.94	34.5	112	39	0.5	33	55.6	4.23	8.52	43.7	42.5	1.53	45	8.08	70.2	no	no	no	no	no	no	no	no	no	no	no	no	no	no	4	5	0	1
164	male	88	114	37	146	151	78	99	no	yes	no	2484	14.2	1.27	3.36	32	103	104	1.1	14.8	23	4.21	6.47	76.8	40.6	1.29	66	7.44	72.1	no	no	no	no	no	no	no	yes	no	no	no	no	no	yes	4	4	3	2
165	male	62	13	35.7	66	91	67	100	no	yes	no	210	12.3	1.11	2.83	28	91	195	5.7	13.5	22.2	3.24	13.03	83.9	29	1.15	61	11.98	54.2	yes	no	no	no	no	no	no	no	no	no	no	no	no	no	12	12	3	2
166	male	80	19	36.1	86	123	69	99	no	no	yes	10660	14.5	1.3	2.3	21.4	76	128	81	7.2	18.2	4.35	7.05	81.6	28.4	0.99	237	8.56	57.2	yes	yes	no	no	no	no	no	no	no	no	no	no	no	no	8	9	2	2
167	male	80	18	36.7	70	95	58	91	yes	yes	no	235	13.2	1.12	3.12	28.7	93	183	1.7	16.9	19.2	4.13	19.86	94.7	31.9	1.38	84	6.93	55.1	no	no	no	no	no	no	yes	no	no	no	no	yes	no	no	12	16	6	1
168	male	56	5	37	73	119	83	100	no	no	yes	123	11.6	1.04	5.2	45.7	158	203	2.2	27	21.4	3.66	6.7	80.8	45.7	1.51	100	8.05	75.9	no	no	no	no	no	no	no	no	no	no	no	no	no	no	2	3	0
169	male	86	15	35.9	75	103	64	97	no	no	yes	581	12.2	1.1	2.47	30.9	104	408	3.7	21.8	22.5	3.79	9.97	118.4	33.6	1.31	76	6.99	59.2	no	no	no	no	no	no	no	no	no	no	no	no	no	no	7	8	2	0
170	male	60	3	36.3	133	130	75	99	no	yes	no	4480	15.4	1.38	3.22	27.7	96	79	0.5	15.4	22.9	3.83	6.87	119.6	35.3	1.25	76	20.86	63.6	yes	yes	no	no	yes	no	no	no	no	no	no	no	no	no	9	11	4
171	male	82	23	38.3	118	103	66	92	no	no	yes	4252	14.4	1.29	2.86	24.5	83	114	89.7	15	37.3	3.25	10.12	79.9	21.8	0.71	12	7.33	52.7	no	no	no	no	no	no	no	no	no	no	no	no	no	no	12	13	3	2
172	female	71	30	36.5	84	141	62	99	no	yes	yes	240	11.7	1.05	2.49	21.4	69	160	0.7	20.1	18.5	4.11	13.97	52.2	36.9	1.39	46	7.17	63.5	yes	no	no	no	no	no	yes	no	yes	no	no	no	no	no	10	11	4
173	female	75	22	37.2	84	154	60	100	no	no	yes	894	11.3	1.02	3.18	25	76	244	1.9											yes	no	no	no	no	no	no	no	no	no	no	no	no	no			1
174	female	70	5	36.7	65	135	78	93	no	no	yes	645	12.7	1.14	2.31	21.5	72	12	200	8.5	12	3.31	9.73	96.8	26.1	0.62	42	7.73	68.1	no	no	no	no	no	no	no	no	no	yes	no	no	no	no	9	10	1	1
175	male	74	20	36	147	114	74	99	no	yes	no	535	13	1.17	4.06	35.2	121	168	2.9	12.9	15.8	4.23	21.82	103.5	38.1	1.37	330	10.45	66	yes	no	no	no	no	no	no	no	no	no	no	yes	no	no	6	8	4	1
176	female	78	30	36.6	80	142	60	94	no	no	yes	3588	13.5	1.21	3.04	28	88	299	83	4.2	22.3	4.73	9.37	191.4	32.5	1.1	118	6.58	62	yes	no	no	no	no	no	no	no	yes	no	no	no	no	no	9	10	4	1
177	male	27	19	35.7	80	80	44	100	no	no	yes	233	12.5	1.12	5.53	45.8	161	372	1.4	21.9	19.1	3.5	11.34	74.1	47.3	1.36	45	5.71	82	no	no	no	no	no	no	no	no	no	no	no	no	no	no	7	8	2
178	female	47	32	35.8	83	96	37	100	no	no	yes	285	14.2	1.27	3.77	27.2	74	94	0.8	38.2	57.4	2.97	5.64	45.5	39.9	1.3	68	5.2	70.7	yes	no	no	no	no	no	no	no	no	no	no	no	no	no	8	9	2	2
179	male	65	10	37	74	93	49	99	no	no	yes	176	11	0.99	2.43	21.7	69	244	0.5	17	17.3	3.5	17.62	66.4	33.7	1.65	64	9.86	54.1	yes	no	no	no	no	no	no	no	no	no	no	no	no	no	12	13	3	0
180	male	83	74	35.8	76	107	52	100	no	no	yes	5253	13.4	1.2	1.88	17	49	137	57.9	15.5	51.8	4.23	20.97	171.5	25.2	0.55	104	6.34	71	yes	yes	no	no	no	no	no	no	no	no	no	no	no	no	11	12	2	2
181	male	79	14	36.8	90	95	51	98	no	yes	no	478	11.1	1	3.12	28.5	100	160	2.3	24.7	19.2	3.4	7.33	74.5	33.9	1.51	53	13.46	56.4	yes	yes	no	no	no	yes	no	no	no	no	no	no	no	no	7	7	3	0
182	female	88	6	36	92	91	40	100	no	no	yes	333	10.2	0.92	2.61	24.3	76	211												no	no	no	no	no	no	no	no	no	no	no	no	no	no			4
183	male	67	23	36.6	77	125	75	100	no	yes	yes	843	11.9	1.07	1.85	17.2	55	289	26.3	19.6	19.7	4.28	34.11	222.2	26	0.88	101	8.88	55.5	yes	no	no	no	no	no	yes	no	no	no	no	no	no	no	12	13	1	1
184	male	22	5	36	109	149	66	100	no	yes	no	37	10.8	0.97	5.36	49.3	175	286	0.5	48.9	21.5	3.32	4.17	27.7	43.2	1.35	52	6.62	75.1	no	no	no	no	no	no	no	no	no	no	no	no	no	no	1	1	1
185	female	51	20	36.2	97	90	40	97	no	no	yes	390	300		1.26	11	32	487	9.3	53.6	182.6	4.84	20.81	176.2	17.5	0.46	117	6.6	55.8	yes	yes	yes	no	yes	no	no	no	no	no	no	no	no	no	12	15	5
186	male	51	15	37.4	161	146	126	99	no	yes	no	492	20	1.78	3.35	28.9	102	369	20.5	20	12.3	4.29	13.36	84.4	34.7	1.44	18	18.37	58.8	yes	no	no	no	no	yes	yes	yes	no	no	no	no	no	no	8	8	1	0
187	male	66	6	37.3	116	96	57	99	no	no	yes	285	12.8	1.15	1.26	13.1	43	172	0.5	7.6	9.5	3.63	14.08	82.6	27.7	1.5	33	12.13	46.2	yes	no	no	no	no	yes	yes	no	no	no	no	no	no	no	13	14	3	2
188	male	53	17	36.6	76	113	73	95	no	no	yes	101	11.7	1.05	4.35	37.1	127	221	3.3	55.6	26.7	3.66	11.05	84.3	35.3	1.24	44	10.88	63.7	no	no	no	no	no	no	no	no	no	no	no	no	no	no	5	6	0	1
189	male	40	20	36.7	69	124	79	100	no	no	yes	319	12.3	1.11	3.72	34	114	144	5.4	7.4		4.12	5.57	66.6	34.2	1.29	50	6.48	60.8	no	no	no	no	no	no	no	no	no	no	no	no	no	no	3	4	0	1
190	male	80	23	36.2	72	109	52	100	no	no	yes	984	12.1	1.09	2.11	21.8	72	151	17.8	18.6	33.4	4.26	26.77	211.2	25.7	1	141	10.01	51.5	yes	no	no	no	no	no	no	no	no	no	no	no	no	no	13	14	2	2
191	male	66	31	36.1	97	85	49	100	no	no	yes	288	11	0.99	3.1	29.2	96	235	1.3	14.9	26.6	3.75	15.05	72.4	33.7	1.19	52	7.31	62.1	yes	yes	no	no	no	no	no	no	no	no	no	no	no	no	13	14	3	1
192	female	70	32	36.8	95	111	65	96	no	no	yes	495	15.8	1.41	2.5	23.3	73	55	1.5	21.9	41	4.12	11.33	61.4	28.1	0.91	68	7.77	58.9	yes	yes	no	no	yes	no	no	no	no	no	no	no	no	no	10	13	4
193	male	81	25	37	107	125	47	94	no	yes	no	413	11.5	1.04	2.47	18.4	52	343	5	13	20.1	3.53	7.19	79.9	30.8	0.96	50	9.87	63	yes	no	no	no	no	no	yes	no	no	no	no	no	no	no	9	9	3	1
194	male	66	26	36.3	59	120	73	99	no	yes	yes	14321	14.7	1.32	1.91	18.4	59	208	28.9	17.2	38.8	5.14	12.96	112.9	19.8	0.61	81	6.81	52.3	yes	no	no	no	yes	no	no	no	no	no	no	no	no	no	10	13	4	1
195	female	80	8	36.8	69	129	20	98	no	no	yes	4037	11	0.99	2.85	28.5	91	239	2.2	8.6	14.8	3.75	13.91	96	27.7	0.96	39	8.32	56.5	no	no	no	no	no	no	yes	no	yes	no	no	no	no	no	10	11	5	3
196	female	94	31	36.5	105	114	61	99	no	yes	no	1145	14.5	1.25	2.72	26.6	84	148	0.6	8.3	17.2	4.81	14.15	72.1	26.9	1.22	34	6.22	48.9	no	no	no	no	no	no	no	no	no	no	no	yes	no	no	11	13	5	2
197	male	57	21	36.9	103	101	53	91	no	yes	no				2.66	23.2	81	42		28		4.12	9.45	89.8	20.2	0.72	46	10.79	48.3	yes	yes	no	no	yes	yes	no	no	no	no	no	no	no	no	11	13	4	2
198	female	42	18	37.5	121	114	52	99	no	no	yes				2.96	22.6	68	123	14.6	66.8	264.8	4.12	8.39	59	25.1	0.86	39	6.17	54.3	yes	yes	no	no	yes	no	no	no	no	no	no	no	no	no	10	13	4
199	male	74	23	36.5	129	95	48	100	no	no	yes	345	16	1.37	1.76	14.5	43	160	2.5	16.1	25.8	4.37	14.33	76.9	26.2	0.98	66	6.8	53	yes	yes	no	no	no	no	no	no	no	no	no	no	no	no	13	14	3	1
200	male	91	14	36.5	99	122	77	98	no	yes	yes	1392	13.5	1.14	3.87	37.9	121	168	1.8	11.8	16	4.45	18.82	91.6	30.2	0.99	61	9.83	60.8	yes	no	no	no	no	no	no	yes	no	no	no	no	no	no	5	6	2	1
201	female	52	11	36.8	73	86	55	100	no	yes	no	217	14.2	1.2	3.68	25.1	76	151	3.7	18.2	65.9	3.5	8.11	52	31.3	0.69	88	8.87	76.9	yes	yes	no	no	no	no	no	no	no	no	no	no	no	no	12	12	2	0
202	male	57	9	36.8	91	127	86	98	no	no	yes	103	12.3	1.04	3.91	35.7	121	241	2.1	24.9	16.4	4.14	18.55	80	36.9	1.21	54	6.73	67.3	no	no	no	no	no	no	no	no	no	no	no	no	no	no	5	6	0	1
203	male	66	17	36.4	75	113	61	100	no	no	yes	23457	15.5	1.31	4.2	39.5	141	59	67.8	121.5	172.1	4.16	20.31	230.9	20.3	0.53	60	6.05	58.3	no	no	no	no	no	no	no	no	no	no	no	no	no	no	4	5	1	3
204	female	61	10	36	64	168	86	98	no	yes	no	398	10.5	0.89	3.89	35.1	121	132	0.5	35.5	30.4	3.41	5.82	51	40.3	1.2	65	5.73	73.9	no	no	no	no	no	no	no	no	no	no	no	no	no	no	0	0	1
205	female	80	22	36.7	80	142	92	97	no	no	yes	966	12.7	1.09	3.8	37.5	120	176	3.1	43.3	44.5	4.51	14.22	113.3	33.3	1.06	72	6.39	64.6	no	no	no	no	no	no	no	no	no	no	no	no	no	no	4	5	2	1
206	male	36	20	36.7	117	203	122	99	no	no	yes	417	12.3	1.06	4.01	36.5	124	199	10.1	14.3	20.7	3.27	8.68	93.5	35.4	0.98	46	7.29	71.6	yes	no	no	no	no	no	no	no	no	no	no	no	no	no	5	6	1	0
207	female	55	7	36.7	84	137	78	99	no	no	yes	1621	14.4	1.24	2.53	19.4	62	358	45.7	4.2	18	8.45	40.2	1736	22.9	0.61	27	4.79	60.3	no	no	no	no	no	no	no	no	no	no	no	no	no	no	12	13	0	2
208	female	43	14	36.1	103	107	83	97	no	no	yes	410	12.8	1.08	3.58	30.3	108	241	0.5	15	12.1	3.81	12.55	52.8	36.9	1.24	42	10.52	66.7	no	no	no	no	no	no	no	no	no	no	no	no	no	no	7	8	1	0
209	female	53	43	38.9	104	94	52	97	no	no	yes	3909	15.7	1.33	4.71	38.6	134	160	177.5	18.9	16.6	2.64	7.67	93.7	29.2	0.81	19	6.99	65.4	no	no	no	no	no	no	no	no	no	no	no	no	no	no	5	6	2	2
210	male	40	3	37.1	123	109	69	99	no	no	yes	165	12.6	1.09	2.89	25.5	84	163	0.5	17.5	11.3	3.82	12.68	62.3	32.4	1.48	42	8.36	54.3	yes	no	no	no	no	no	no	no	no	no	no	no	no	no	12	13	1	0
211	male	84	6	37.1	87	119	62	98	no	no	yes	701	13.6	1.15	2.96	25.7	85	246	37.3	7.6	19.1	4.6	7.62	98.6	24.5	0.97	137	3.72	49.7	yes	no	no	no	no	no	no	yes	no	no	no	no	no	no	8	9	2	3
212	male	73	7	36.8	85	133	71	98	no	no	yes	324	13	1.12	2.53	22.6	72	191	2.3	17.6	19	4.51	11.67	83.6	33.5	1.26	32	11.55	60	yes	no	no	no	no	no	no	no	no	no	no	no	no	no	10	11	1	1
213	male	54	15	37	122	82	46	99	no	no	yes	1212	11.4	0.97	4.25	43.6	145	310	12.6	187.2	426.9	4.87	5.55	112.1	41.3	1.16	4373	8.13	77	no	no	no	no	no	no	no	no	no	no	no	no	no	no	4	5	2	1
214	female	70	46	37.1	105	125	80	98	no	no	yes	487	175.2	14.7	3.89	32.7	110	339	70.8	4.4		3.14	4.27	54.1	27	0.76	32	7.89	62.7	no	yes	no	no	no	no	no	no	no	no	no	no	no	no	2	3	2	2
215	male	41	52	37	88	90	56	97	no	yes	yes	4467	27.1	2.32	2.85	27.1	96	17	28.8	21.9	29.5	3.91	8.7	62.7	24.2	1.22	40	6.46	44	yes	no	yes	no	yes	no	no	no	no	no	no	no	no	no	11	14	5	1
216	female	74	9	37.3	92	99	51	97	no	no	yes	599	12.6	1.09	2.16	15.1	39	271	1.2	10.2	22.6	3.95	8.08	46.4	34.5	0.92	42	6.71	72.1	yes	no	no	no	no	yes	no	no	no	no	no	no	no	no	11	12	3	0
217	male	92	82	36.8	117	137	77	100	no	no	yes	3410	15.3	1.29	3.89	34.6	118	157	42.8	20.5	42.7	4.87	25.7	238.1	22.3	0.55	121	8.97	62.8	no	no	no	no	no	no	no	no	no	no	no	yes	no	yes	10	13	5	2
218	male	81	79	36.2	88	120	55	99	no	no	yes				3.7	32.3	108	189	2.3	5.1	13	4.41	24.71	117.3	30	0.96	52	7.09	61.1	no	no	no	no	no	no	no	no	no	no	no	yes	no	no	7	10	4	1
219	male	66	27	36.7	79	131	62	100	no	no	yes	303	14.6	1.23	3.17	26	84	73	4.1	34.1	35.9	4.46	9.13	94.2	31.8	1.46	45	6.83	53.6	yes	yes	no	no	yes	no	no	no	no	no	no	no	no	no	9	12	4	1
220	male	75	7	37	118	87	51	99	no	no	yes	654	13.2	1.14	2.4	18.8	57	95	3.1	10.4	17.9	3.29	13.88	91.9	32.4	1.27	71	13.87	58	yes	yes	no	no	no	no	no	no	no	no	no	no	no	no	14	15	3	1
221	male	39	7	36.3	152	100	67	100	no	no	yes	135	13.1	1.11	3.8	32.6	107	246	1.9	19.7	14.3	4.13	16.29	95.5	36	1.59	47	8.81	58.7	no	no	no	no	no	no	no	no	no	no	no	no	no	no	9	10	1	0
222	male	52	31	36.7	103	149	71	99	no	no	yes	145	13.4	1.13	4.32	38.5	128	216	0.7	13.7	20.6	4.16	16.07	62.8	41.7	1.44	49	6.24	70.7	yes	no	no	no	no	no	no	no	no	no	no	no	no	no	6	7	1	1
223	male	50	17	36.2	119	127	77	96	no	no	yes	589	12.4	1.05	2.33	22.5	72	236	3.1	41.5	38.2	4.17	5.54	100.2	31.3	1.48	34	7.99	52.4	yes	no	no	no	no	no	yes	no	no	no	no	no	no	no	7	8	1	1
224	female	78	9	36.4	82	146	69	95	no	no	yes	2073	12.2	1.03	4.61	39.8	130	194	1.6	18.3	30.4	3.58	5.8	76.9	41.1	1.16	80	6.03	76.5	no	no	no	no	no	no	no	no	no	no	no	no	no	no	0	1	1	1
225	male	70	24	36.8	88	115	66	98	no	yes	no	240	12	1.03	3.46	32.1	106	211	2.6	19	26	4.11	8.05	84.5	39.1	1.48	58	7.64	65.6	yes	no	no	no	no	no	no	no	no	no	no	no	no	no	6	6	1	2
226	male	46	65	37	108	109	65	97	no	yes	no	5901	17	1.44	3.69	26.3	80	45	6.3	198.5	900.7	4.21	7.76	63.1	34.5	0.99	56	7.22	69.2	yes	yes	yes	no	yes	no	no	no	no	no	no	no	no	no	10	12	4	0
227	male	77	3	35.2	85	108	46	77	no	yes	no				2.95	27.9	94	124		30.4	48.4	5.27	27.6	161.6	25.3	1	41	19.82	50.7	no	no	no	no	yes	yes	yes	no	no	no	no	no	no	yes	13	15	4	1
228	male	19	11	35.8	107	119	94	98	no	no	yes	136	13.1	1.11	4.48	39.3	136	195	0.5	11.3	11.3	4.3	15.22	78.9	39.4	1.75	70	7.62	61.9	no	no	no	no	no	no	no	no	no	no	no	no	no	no	5	6	1	2
229	female	45	26	36	103	104	47	96	no	no	yes	309	21.4	1.83	2.51	22.5	78	132	17.1	13	40.9									yes	no	no	no	no	no	no	no	no	yes	no	no	no	no			1
230	female	77	32	36.1	71	142	90	99	no	no	yes	267	13.6	1.15	4.04	38.1	128	84	0.7	21.1	46.3	5.13	8.14	71.1	40.4	1.24	46	7.83	73.1	no	no	no	no	no	no	no	yes	no	no	no	no	no	no	3	4	1	1
231	female	68	5	37	82	138	66	100	no	no	yes	234	13.7	1.16	2.16	20.1	68	179	7.5	15.6	23.9	3.4	8.2	82.6	31.2	1.72	454	4	49.3	yes	no	no	no	no	no	no	no	no	no	no	no	no	no	9	10	1	0
232	male	59	4	36	69	88	52	99	no	no	yes	275	11.9	1.07	4.06	36.9	126	165	1.4	43.2	27.6	4.14	14.02	91.9	33	1.13	62	12.02	62.2	no	no	no	no	no	no	no	no	no	no	no	no	no	no	8	9	2	1
233	male	58	25	36.3	64	114	80	96	no	yes	no	1025	11.4	0.97	3.95	39	133	107	6.4	82.8	147.7	3.02	4.5	48	37.4	1.57	54	2.8	61.2	no	no	no	no	no	no	no	no	no	no	no	no	no	no	0	0	0	1
234	female	37	38	36.9	87	154	90	98	no	no	yes				3.75	32.6	116	28	19.1	18.9		5.92	16.62	189.2	33	0.91	81	12.75	69.2	no	no	no	no	no	no	no	no	no	no	no	no	no	no	5	6	0	1
235	female	81	24	36.8	97	132	81	85	no	no	yes	1919	15.3	1.29	2.96	27	91	194	18.4	10.8	25.4	5.67	32.59	156	33.6	1.09	36	6.46	64.5	no	no	no	no	no	no	no	no	no	no	no	no	no	no	12	13	2
236	male	51	36	36.7	104	151	85	88	no	yes	no	177	12.3	1.04	5.33	45.4	155	200	1	22.3	26.8	3.43	6.43	78.8	40.5	1.09	64	6.95	77.5	no	no	no	no	no	no	no	no	no	no	no	no	no	no	1	1	1	2
237	male	53	22	36.7	105	135	51	98	no	no	yes	195	11.4	0.97	2.15	19.9	66	238	2.3	52.9	53.4	3.47	8.94	104.7	33.9	1.42	92	10.53	57.8	yes	no	no	no	no	no	no	no	no	no	no	no	no	no	10	11	1	0
238	male	44	26	37.4	135	138	86	95	no	no	yes	110	13.1	1.11	2.77	24.4	81	276	2.2	16	11.3									yes	no	no	no	no	no	no	no	no	no	no	no	no	no			1
239	male	56	7	37.3	110	111	72	97	no	yes	no	5769	23.5	2.01	2.31	22.1	75	55	27.7	39.8	107.6	5.15	12.85	100.6	22.2	0.73	104	6.66	52.7	yes	yes	no	no	yes	no	no	no	no	no	no	no	no	no	11	13	4	1
240	male	53	5	35.8	70	127	79	98	no	no	yes	141	12	1.02	4.51	37.7	128	202	2.3	13.4	19.3	4.16	9.71	73.6	36.8	1.16	49	7.37	68.4	no	no	no	no	no	no	no	no	no	no	no	no	no	no	4	5	0	1
241	male	32	6	36.9	103	115	66	100	no	yes	no	240	12.4	1.07	2.85	17.7	49	400	1.3	21.9	25.6	3.45	5.38	59	41.7	1.33	51	6.32	73.1	yes	no	no	no	no	no	no	no	no	no	no	no	no	no	7	7	1	1
242	male	38	15	37.5	85	109	57	100	no	no	yes				1.92	18.8	64	24		19.2		4.02	6.15	88.4	35.1	1.2	72	5.5	64.3	yes	yes	yes	yes	no	no	no	no	no	yes	no	no	no	no	7	8	0	1
243	male	42	43	36.5	64	106	66	90	no	yes	yes	268	14.8	1.25	4.6	41.8	136	85	3.8	21.1	54.6	3.49	7.46	79.4	35.7	1.01	96	8.78	70.9	yes	yes	yes	no	no	no	no	no	no	no	no	no	no	no	3	4	0	0
244	male	40	5	36.4	79	146	106	97	no	no	yes	285	11.3	0.97	5.18	48.3	170	141	1.2	177.3	95.2	3.6	5.24	65.4	40.9	1.32	49	5.25	71.9	no	no	no	no	no	no	no	no	no	no	no	no	no	no	0	1	0	2
245	male	69	17	35.8	138	128	60	98	no	no	yes	362	13.5	1.21	1.45	12.7	42	223	4.6	39.8	27.2	4.03	20.56	117	31.2	1.59	39	22.1	50.8	yes	no	no	no	no	yes	no	no	no	no	no	no	no	no	11	12	2	1
246	female	53	4	37.7	61	113	52	94	no	no	yes	5764	14.6	1.23	2.27	19.1	61	63	71.5	19.4		3.08	6.72	49.9	28.8	1.02	57	6.69	56.9	no	no	no	no	no	no	no	no	no	no	no	no	no	no	8	9	0	2
247	male	69	7	36	66	134	76	99	no	yes	no	313	13.4	1.15	3.93	36.3	118	309	56.4	8	12.6	3.7	15.01	127.6	32.6	0.92	74	13.5	67.9	yes	yes	no	no	no	no	no	no	no	no	no	no	no	yes	7	7	1	0
248	male	65	28	36.9	103	93	56	99	no	no	yes	1395	12.6	1.07	3.82	32.9	104	188	26.4	5.3	18.3	5.33	21.15	138.4	29.4	0.83	39	8.28	65	yes	no	no	no	no	no	yes	no	no	no	no	no	no	no	10	11	3	3
249	male	86	24	36.8	52	68	32	64	no	yes	no	32719	11.3	1.02	3.71	31.3	95	283	128.5	15.6	37.3	3.62	30.28	223.1	31.8	0.85	107	11.39	69.3	no	no	no	no	no	no	no	no	no	no	yes	no	no	no	15	15	7	0
250	male	72	5	36	99	171	85	98	no	no	yes	1698	14.2	1.22						16.1	22.9	5.84	38.87	902.5	27.5	0.76	150	9.63	63.9	no	no	no	no	no	no	no	no	no	no	no	no	no	no			1
251	male	87	24	36.8	124	151	66	98	no	yes	yes	984	14.8	1.27	2.47	21.5	73	147	12.6	143.6	43.2	5.36	33.53	181.4	26.8	1.44	181	19.98	45.4	yes	no	yes	no	no	yes	yes	no	yes	no	no	no	no	no	13	14	6	1
252	female	38	5	36.9	86	147	92	98	no	yes	no	194	13.3	1.14	4.08	36.5	119	264	1.1	28.5	18.1	3.77	11.89	50.4	38.4	1.12	55	9.32	72.7	no	no	no	no	no	no	no	no	no	no	no	no	no	no	5	5	0	2
253	male	42	17	35.9	100	92	61	100	no	no	yes	1334	12.7	1.09	3.62	30.6	95	344	3.8	9.6	16	5.73	24.38	124.4	29.5	0.99	146	6.74	59.2	no	no	no	no	no	no	no	no	no	no	no	no	no	no	13	14	2	2
254	female	84	11	35.1	93	98	36	100	no	no	yes	1298	13.7	1.16	1.79	17.1	52	249	7.6	13.7	148.3	4.58	23.77	141.6	31.7	1.18	344	18.64	58.5	yes	no	no	no	no	yes	yes	no	no	no	no	no	no	no	12	13	4	0
255	female	43	7	36.5	129	104	65	100	no	no	yes	44	12.2	1.03	3.12	27.8	96	243	1.3	8.9	13.2	3.19	6.21	54.7	36.7	1.27	39	7.28	65.5	yes	no	no	no	no	no	no	no	no	no	no	no	no	no	8	9	1	0
256	male	73	19	36	66	119	63	99	no	yes	no	372	14.4	1.24	2.93	26.4	82	42	14.2	45.3	48.4	3.7	7.19	106.9	29.6	0.96	82	9.38	60.5	yes	yes	no	yes	no	no	no	no	no	no	no	no	no	no	8	8	1	1
257	male	71	19	37.5	88	119	80	93	no	yes	no	683	13.7	1.16	1.85	17.7	54	174	57.3		44.9	4.81	11.47	111.7	18.4	0.52	65	7.19	53.5	yes	yes	no	no	no	no	no	no	no	no	no	no	no	no	10	10	1	2
258	male	69	41	36.7	82	103	41	97	yes	no	no	132	11.9	1.08	2.15	20.8	70	190	3.5	15.7	22.5	3.07	19.8	98	28.3	1.65	96	24.43	45.4	yes	yes	no	no	no	yes	no	no	no	no	no	no	no	no	11	13	1	2
259	female	73	1	36.7	87	96	55	99	no	yes	no	884	13	1.18	2.7	23.2	84	356	36.3	10.7	14.7	3.92	20.07	98	34.7	0.91	64	9.99	72.7	yes	no	no	no	no	no	no	no	no	no	no	no	no	no	12	12	3
260	male	74	27	35.7	75	114	59	96	no	no	yes	688	12.7	1.09	2.1	21	69	208	20.2	38	44.1	4.51	5.5	98.6	32.4	1.24	76	6.23	58.5	no	no	no	no	no	no	no	no	no	no	no	no	no	no	6	7	1	1
261	female	83	102	37.1	93	148	68	97	no	yes	no	1186	12.8	1.1	1.78	16.9	55	293	4.2	10.2	13.3	4.65	21.37	222.2	29.8	0.89	55	8.92	63.4	yes	yes	no	no	no	no	yes	yes	no	no	no	no	no	no	10	10	2	0
262	male	42	11	36.5	80	124	92	99	no	no	yes	113	12.5	1.06	5.08	40.5	146	253	2.7	108.3	52.3	4.57	14.73	78.9	40.5	1.29	45	11.03	71.9	no	no	no	no	no	no	no	no	no	no	no	no	no	no	4	5	0	2
263	female	71	14	36.6	62	136	78	99	no	yes	no	903	14.7	1.32	2.42	24.7	80	53	7	6.5	72.2	5.47	9	105.4	22.4	0.38	184	6.61	80.6	yes	no	no	no	yes	no	no	no	no	no	no	no	no	no	9	11	4	2
264	female	56	19	36.5	87	110	47	97	no	no	no	1745	20.6	1.77	1.51	11.3	32	74	2.2	41.9	75.1	4.2	11.36	97.1	24.4	1.28	116	16.98	43.5	yes	yes	yes	no	no	no	no	no	no	no	no	no	no	no	10	10	0	2
265	female	85	22	36.9	92	140	81	100	no	no	yes	5980	12.7	1.09	3.53	32.1	107	115	193.4	26.4	59.8	4.21	33.15	293.2	19.7	0.62	174	12.6	51.3	no	no	no	no	no	no	no	no	no	no	no	yes	no	no	7	10	4	3
266	male	57	46	37.6	74	123	72	97	no	no	yes	1859	16.4	1.39	2.6	24.7	76	147	3.5			4.73	3.93	91.1	24.4	0.82	75	8.89	54.2	yes	yes	yes	no	no	no	no	no	no	no	no	no	no	no	6	7	0	1
267	male	85	26	35.7	76	135	81	97	no	yes	no	594	12.2	1.1	2.98	28.6	97	201	0.5	20.2	30.9	3.18	8.25	56.1	31.1	1.31	64	8.5	54.9	yes	yes	no	no	yes	no	yes	yes	no	no	no	no	no	no	9	11	5	2
268	male	49	18	36	83	137	80	97	no	yes	no	110	11.1	0.96	5.14	46.1	164	148	0.9	36	26.6	3.19	4.81	89.6	42.4	1.44	76	14.62	71.8	no	no	no	no	no	no	yes	no	no	no	no	no	no	no	0	0	0	2
269	male	57	14	37	128	95	58	100	no	no	yes	181	13.7	1.16	2.74	26	89	248	3.6	32.4	33.6	2.56	15.02	100.5	33.2	1.14	45	10.02	62.4	yes	no	no	no	no	no	no	no	no	no	no	no	no	no	13	14	2	0
270	female	59	35	36.2	68	161	82	94	no	no	yes	333	12	1.03	4	36.1	121	287	8.8	27.1	34	4.22	8.57	53.2	35.3	1.1	37	7.15	67.3	yes	no	no	no	no	no	no	no	no	no	no	no	no	no	3	4	0	0
271	male	66	20	37.7	65	105	63	100	no	no	yes	226	12.2	1.03	2.39	23.7	78	161	4.1	9.8		3.75	4.65	62.6	31.5	1.18	55	7.32	58.1	yes	no	no	no	no	no	no	no	no	no	no	no	no	no	7	8	1	2
272	female	62	24	36.2	54	93	39	97	no	no	yes	375	13.6	1.15	3.34	24.2	73	222	1	17.5	20.9	4.31	12.94	48.8	32.7	1.05	40	7.29	63.9	yes	no	no	no	no	no	no	no	no	no	no	no	no	no	12	13	3	1
273	male	80	41	36.5	96	177	90	96	no	no	no	4308	12	1.03	5.72	52.5	184	125	1.1	16.2	24.8	3.94	7.34	107.4	37.6	1.09	60	11.09	72.2	no	no	no	no	yes	no	no	yes	no	no	no	no	no	no	2	4	5	2
274	male	34	7	36.3	73	147	87	100	no	no	yes	204	12.4	1.05							26.4									no	no	no	no	no	no	no	no	no	no	no	no	no	no			0
275	male	61	19	36.7	72	93	63	99	no	no	yes	491	17.5	1.48	2.78	28.4	95	76	5.6	12.8	21	4.41	4.29	64.1	31.8	1.23	80	7.14	57.6	no	no	no	no	yes	no	no	no	no	no	no	no	no	no	8	11	6	0
276	male	80	40	35.8	118	38	10	87	no	yes	no	646	12.7	1.09	1.61	14.3	49	247	3.6	11.8	28.4	5.38	16.58	71.9	22	1	41	18.62	44	yes	yes	no	no	yes	no	no	no	no	no	no	no	no	no	14	16	7	2
277	male	68	14	36.5	81	192	96	97	no	no	yes	336	12	1.08	4.75	39.5	141	109	9	52.8	48.3	3.12	6.89	87.5	39.9	1.05	143	7.28	77.8	no	no	no	no	no	no	no	no	no	no	no	no	no	no	2	3	1	2
278	female	73	10	38.1	110	65	41	91	no	no	yes	2088	12.6	1.07	3.93	34.7	120	171	66.9	11.3	21.5	4.73	9.37	191.4	32.5	1.1	118	6.58	62	no	no	no	no	no	no	no	no	no	no	no	no	no	no	7	8	3	0
279	male	24	22	36.4	96	112	59	100	no	yes	yes				3.22	22.6	64	254	0.9	3.9	19.5	4.09	4.91	65.6	34.8	1.21	68	4.58	63.5	yes	no	no	no	no	no	no	no	no	no	no	no	no	no	6	7	0	0
280	male	54	17	37.3	127	142	80	97	no	yes	no	12452	17.2	1.45	2.8	23.3	74	204	78.1	26.4	42.9	4.69	8.92	138.4	22.8	0.6	76	6.85	60.5	yes	no	no	no	yes	no	yes	no	no	no	no	no	no	no	10	12	4	2
281	male	61	14	38.8	86	114	78	99	no	yes	yes	2282	16.9	1.45	3.36	30.5	104	78	5.4	131.7	223.2	3.89	9.57	89.4	22.4	0.67	51	6.46	55.7	no	no	no	no	yes	no	no	no	no	no	no	no	no	no	6	9	4	2
282	female	76	120	36.3	94	98	33	99	no	no	yes	285	13	1.12	2.38	21.4	64	11	3.3	12.2		4.24	13.45	75.7	39.5	1.69	89	3.75	62.9	yes	yes	yes	yes	no	no	no	no	no	yes	no	no	no	no	12	13	3	1
283	male	25	11	36	143	109	65	100	no	no	yes	118	14.1	1.19	4.29	35.8	126	325	1.4	7.6	11.8	4.06	13.14	81	38.7	1.37	45	10.39	67	no	no	no	no	no	no	no	no	no	no	no	no	no	no	7	8	1	1
284	female	83	3	37.8	104	104	63	100	yes	no	no	702	12.2	1.11	3.3	26.7	82	294	4.7	30.7	51.7	4.16	9.07	120	36.5	1.05	72	18.22	71.1	no	no	no	no	no	no	no	no	no	no	no	no	no	no	11	13	3	2
285	male	44	37	36.5	100	150	93	96	no	no	yes	263	12.3	1.04	5.28	43.7	162	291	14.5	23.7	16.1	3.14	7.11	99	38.9	1.12	60	7.76	73.5	no	no	no	no	no	no	no	no	no	no	no	no	no	no	3	4	1	2
286	male	71	49	36.6	89	132	93	97	no	yes	no	483	13.5	1.14	3.09	28.4	92	233	1.2	11.3	27.1	4.58	15.26	103.3	32.1	1.15	81	7.43	60.1	yes	yes	no	no	no	no	no	no	no	no	no	no	no	no	10	10	1	2
287	male	87	7	36.9	77	124	68	99	no	no	yes	4601	11.9	1.01	3.09	29.3	97	349	89.7	30.3	50.3	3.45	6.44	98.8	23	0.65	102	6.02	58.2	no	no	no	no	no	no	no	no	no	no	no	no	no	no	6	7	2	2
288	male	50	16	36	74	80	40	99	no	yes	no	3439	19.6	1.78	1.49	14	46	85	9.5	18.9	39.4	5.31	11.27	69	14	0.55	43	6.35	39.3	yes	yes	no	no	yes	no	no	no	no	no	no	no	no	no	13	15	5	2
289	male	66	90	36.5	53	145	68	100	no	no	yes	429	14.7	1.32	2.5	25.1	88	77	16.4	8.9	27.7	4.64	16.9	88.8	25.6	1.24	49	7.89	46.2	no	no	no	no	no	no	no	no	no	no	no	no	yes	no	10	11	3	2
290	male	55	3	36.5	62	109	61	97	no	no	yes	600	11.2	1.02	4.51	39.8	140	185	3.1	14.7	12.9	4.28	9.21	86.9	35.4	1.22	24	7.5	64.4	no	no	no	no	no	no	no	no	no	no	no	no	no	no	4	5	0	1
291	male	73	13	36.6	66	151	73	98	no	no	yes	1241	11.1	1.01	2.44	22.1	74	120	0.7	9.8	15.2	4.67	39.89	225	26.4	1.31	71	6.54	46.6	yes	no	no	no	no	no	no	no	no	no	no	no	no	no	12	13	1	1
292	male	59	50	37.1	73	125	84	100	no	yes	yes	865	12.6	1.15	4.32	43	155	168	1	61	189.1	3.71	11.77	100	33.3	0.99	32	11.95	66.8	yes	yes	no	no	no	no	no	no	yes	no	no	no	no	no	4	5	3	1
293	female	80	4	37.1	76	155	80	98	no	yes	no	766	11.8	1	4.77	40.9	138	474	0.7	11.8	23.5	3.27	6.68	60.2	37.8	1.25	56	6.16	68	no	no	no	no	no	no	no	no	no	no	no	no	no	no	2	2	2	2
294	male	75	16	36.6	106	131	46	86	no	no	yes	4438	18.1	1.65	1.94	16.7	53	62	43.8	22.2	26.7	4.99	25.93	155	25.7	1.03	46	6.46	50.7	yes	no	no	no	no	no	no	no	no	yes	no	no	no	yes	13	14	2	3
295	male	82	31	36.3	107	107	61	96	no	no	yes	424	12.9	1.17	1.7	16.8	56	196	95.1	12.1	20.9	4.49	22.42	101.6	23.2	0.78	43	10.38	52.8	yes	no	no	no	no	no	no	no	no	no	no	no	no	no	12	13	3	1
296	male	75	8	35.9	80	114	95	85	no	yes	no	1246	10.3	0.94	4.89	45	155	404	10.7	32.8	34.3	3.08	7.98	158.3	36.3	0.75	266	7.63	84.5	no	no	no	no	no	no	yes	yes	no	no	no	no	no	no	2	2	1	0
297	female	70	28	36.1	105	130	82	91	no	no	yes	5925	19.2	1.75	3.52	38	123	32	12.9	35	83	4.34	7.22	72	26.2	0.51	64	5.89	77.2	no	no	yes	no	yes	no	no	no	no	no	no	no	no	no	3	6	5	1
298	male	69	39	37.4	66	122	74	98	no	no	yes	1126	12.8	1.08	3.48	23.8	74	310	4.4	12.3	17.2	3.64	6.41	68.3	38.7	1.25	77	9.28	69.6	yes	yes	no	no	no	no	no	no	no	no	no	no	no	no	6	7	1	1
299	male	71	6	36.6	105	99	64	98	no	no	yes	513	12.3	1.12	3.46	31.4	103	240	49.2	19.5	23.3	3.81	14.07	112.6	31	0.78	45	6.97	70.9	no	no	no	no	no	no	no	no	no	no	no	yes	no	no	10	13	5	1
300	male	80	13	37.4	89	210	108	98	no	no	yes				3.89	37.7	132	192		15.1	24.1	3.82	8.39	108.7	44.6	1.24	74	9.06	80.7	no	no	no	no	no	no	no	yes	no	no	no	no	no	no	3	4	2
301	male	87	18	36.8	114	115	74	99	no	no	yes	295	11.8	1.07	3.96	35.4	118	205	0.9	13.1	19.6	4.32	16.94	85.7	39.3	1.33	48	7.89	68.9	no	no	no	no	no	no	no	no	no	no	no	no	no	no	8	9	3	1
302	female	66	25	37.1	107	120	58	100	no	yes	no				2.06	19.3	64	194		8	16.3	4.14	13.04	65	25.3	1.6	36	7.27	41.1	yes	no	no	no	no	no	yes	no	no	no	no	no	no	no	11	11	2	1
303	male	54	91	36	109	129	63	98	no	no	yes	592	12.4	1.13	2.07	16.6	56	372	194.6	25.1	73.9	4.14	7.13	94.5	26.7	0.75	74	9.35	62.5	yes	no	no	no	no	yes	yes	no	no	no	no	no	no	no	9	10	1	1
304	female	87	29	36.4	78	149	52	100	no	no	yes	436	10.4	0.95	2.19	20	60	169	1.4	8.9	23.1	4.55	9.79	148	37.3	1.25	110	6.3	67.2	yes	no	no	no	no	no	yes	no	no	no	no	yes	no	no	9	12	4	0
305	male	46	19	36.4	94	118	64	100	no	yes	yes	954	17	1.55	2.17	20.7	70	79	4.6	37.8	45.3	4.82	6.83	67.6	25.9	1.25	26	14.74	46.6	yes	yes	no	no	no	yes	no	no	no	no	no	no	no	no	8	9	0	2
306	male	43	42	36.5	117	116	75	98	no	yes	yes	634	15.3	1.39	2.16	20.4	72	191	1.6	9.9	19.5	3.73	5.31	86	29.7	1.71	47	11.26	47.1	yes	yes	no	no	no	no	no	no	no	no	no	no	no	no	7	8	1	1
307	male	88	23	36.3	98	104	76	87	no	yes	no	7010	9	0.82	2.17	23.2	72	316	19	7.8	21.2	4.92	18.65	118.8	29.6	0.96	63	7.36	60.5	yes	no	no	no	no	no	no	no	no	no	no	no	no	no	11	11	2	2
308	male	83	91	36.4	67	104	47	90	no	no	yes	843	31.8	2.89	1.64	12.7	40	262	19.1	7.5	26.2	4.47	10.83	109.1	29.4	0.87	33	5.83	63.2	yes	yes	no	no	no	no	no	no	no	no	no	yes	no	no	11	14	4
309	female	75	7	37.7	82	151	101	98	no	no	yes	3943	14.1	1.28	3.34	29.4	94	401	79.9	9.1	16.5	3.93	6.19	89.3	23.4	0.45	87	15.43	75.2	no	no	no	no	no	no	no	no	no	no	no	no	no	no	6	7	1	1
310	male	45	4	35.9	104	123	77	100	no	no	yes	115	12.2	1.11	4.69	42.8	149	247	0.9	8.8	13.9	4.09	9.98	73.7	39.7	1.26	57	6.06	71.3	no	no	no	no	no	no	no	no	no	no	no	no	no	no	4	5	1	2
311	male	81	23	36.7	84	125	36	100	no	no	yes	711	11.8	1.07	1.72	13.2	35	280	1	10.3	14.8	3.99	7.86	113	34.5	1.28	75	7.87	61.5	yes	no	no	no	no	no	yes	no	no	no	no	no	no	no	8	9	2	0
312	male	65	124	36.7	87	125	88	97	no	yes	yes	2473	14.6	1.33	3.27	33.3	111	108	4.9	46.8	107.8	3.54	6.54	132	30.3	0.85	70	10.23	65.8	yes	yes	no	no	no	no	no	no	no	no	no	no	no	yes	5	6	1	0
313	male	69	2	36.7	84	106	55	100	yes	yes	yes	130	12	1.09	3.74	31.8	106	210	1.9	23.5	22.7	3.93	15.03	88	39.1	1.79	36	11.79	60.9	no	no	no	no	no	no	yes	no	no	no	no	no	no	no	8	11	1
314	male	84	24	36.9	95	96	57	98	no	yes	yes	6990	12.6	1.15	2.53	22.8	73	154	32.1	19.4	32.5	3.76	8.29	114.9	25.1	1.13	66	6.93	47.3	yes	yes	no	no	no	no	yes	no	no	no	no	no	no	no	11	12	4	2
315	male	33	26	37.3	121	122	76	98	no	no	yes	138	19.1	1.74	4.68	39.9		66	8.4			3.6	6.37	67	27.7	0.8	58	5.88	62.2	no	no	no	no	yes	no	no	no	no	no	no	no	no	no	1	4	4	2
316	male	61	1	37.3	107	126	99	95	no	no	yes	442	10.7	0.97	4.48	41.9	144	264	3.9	18.1	53.9	3.49	8.05	92.5	38.4	1.1	196	4.21	73.4	no	no	no	no	no	no	no	no	no	no	no	no	no	no	4	5	2	2
317	female	89	28	37.3	76	99	52	99	no	no	no	326	11.6	1.05	2.02	18.2	58	281	12.1	6.3	11.6	3.74	19.44	109.6	25.1	0.87	22	15.24	54.1	yes	no	no	no	no	yes	no	no	no	no	no	no	no	no	12	12	4	1
318	male	64	47	36.7	122	105	76	95	no	yes	yes	1034	15.7	1.43	2.14	18.5	52	250	7.1	20.9	22.2	3.68	20.24	118.6	25.5	1.01	41	5.78	50.8	yes	no	no	no	no	no	no	no	no	no	no	no	no	no	12	13	2	2
319	male	77	3	37.1	93	139	76	90	no	no	yes	2156	13.9	1.26	2.42	21	68	82	92.3	22.2	29.7	3.43	11.55	148.9	24.8	0.91	28	14.23	52.2	no	no	no	no	no	no	no	no	no	no	no	no	no	no	10	11	1	2
320	female	84	21	36.4	127	166	98	97	no	no	yes	13289	10.6	0.96	3.55	34.5	113	109	3.2	3.1	39	4.26	4.48	60	36.8	1.06	80	9.81	71.4	no	no	no	no	no	no	no	yes	no	no	no	no	no	no	2	3	3
321	male	80	23	36.7	66	186	84	98	no	no	yes	782	12.7	1.15	3.9	38.1	122	45	8.2	26.9	46.4	3.97	5.5	74.1	34.2	0.94	53	6.37	70.5	no	no	no	no	no	no	no	no	no	no	no	no	no	no	1	2	2	0
322	male	85	10	35.6	71	117	58	96	no	yes	no	239	12.9	1.17	3.72	35.9	114	175	3.8											yes	yes	no	no	no	no	no	no	no	no	yes	no	no	no			5
323	male	65	17	36.3	64	195	137	99	no	yes	no	798	9.9	0.9	4.93	45.6	159	179	2.9	10.5	25.9	4.18	5.56	96	39	1.34	52	7.32	68.2	no	no	no	no	no	no	no	no	no	no	no	no	no	no	0	0	1	1
324	male	66	42	36.9	97	137	70	100	no	no	yes	650	10.7	0.97	1.35	12.7	42	205	2.3	6.7	13.3	5.02	34.04	283	24.4	1.08	49	15.34	46.9	yes	yes	no	no	no	no	no	no	no	no	no	no	no	no	12	13	1	1
325	male	62	68	36.1	99	117	49	99	no	yes	no	154	15.8	1.44	4.01	36.3	126	61	3.2	19.6	29.6	4.71	9.33	86	33.6	0.91	52	6.06	70.7	no	no	no	no	yes	no	no	no	no	no	no	no	no	no	4	6	4	0
326	male	61	21	36.7	73	128	82	99	no	yes	no	6042	18.9	1.72	2.1	23.5	79	121	8.6	28.4	87.3	4.84	12.95	155.1	18.5	0.53	58	8.33	53.6	yes	yes	no	no	no	no	no	no	no	no	no	no	no	no	10	10	1	1
327	male	76	28	36.8	85	132	55	100	no	yes	no	689	13.5	1.23	2.14	13.4	36	230	13.8	1.5	16.6	4.24	10.54	111.1	23.9	0.86	29	7.97	51.8	yes	yes	no	no	no	no	yes	no	no	no	no	yes	no	no	10	12	3	2
328	male	48	10	35.6	69	81	59	100	no	no	yes	81	45.1	4.1	4.35	42.8	140	217	7.5	10.8	32.2	4.28	12.05	105.6	37.4	1.23	20	5.77	67.7	no	no	no	no	no	no	no	no	no	no	no	no	no	no	7	8	2	1
329	male	70	7	36.5	110	107	74	96	yes	no	no	5438	12.4	1.13	2.25	21.7	77	237	11	175.2	881.1	4.17	31.6	218	30.6	1.15	30	11.38	57.2	no	no	no	no	yes	no	no	no	no	no	no	no	no	no	14	18	5	2
330	male	54	13	36.5	88	94	47	98	no	no	yes	736	12.9	1.17	2.67	19.8	60	113												yes	no	no	no	no	no	no	no	no	no	no	no	no	no			2
331	male	77	22	36.6	76	177	67	99	no	no	yes	4093	12.2	1.1	1.82	15.9	52	128	45.5	16.7	17	6.32	35.2	727.7	30.2	0.83	48	6.39	66.4	no	no	no	no	no	yes	yes	no	yes	no	no	no	no	no	12	13	4	0
332	female	81	22	37	88	124	57	100	no	yes	yes	380	13.6	1.24	2.48	19.3	59	201	12.6	22.3	37.2	3.19	11.67	113	34.8	1.22	64	6.61	63.3	yes	yes	no	no	no	yes	yes	no	no	no	no	no	no	no	10	11	2	0
333	male	71	95	38	126	120	62	93	no	no	no	36611	15.1	1.37	3.75	33.8	112	55	83.3	49.1	185.7	4.02	8.29	132.7	25.3	0.7	116	12.66	61.4	no	yes	no	no	yes	no	no	no	no	no	no	no	no	no	7	9	5	2
334	female	73	4	36.6	92	118	54	100	no	no	yes	788	14.7	1.34	2.73	24.8	77	71	6.8	15.5	36.6	4.04	6.61	64	30.2	1	51	6.93	60.3	yes	no	no	no	no	no	no	no	no	no	no	no	no	no	8	9	1	1
335	female	84	165	37	92	103	46	100	no	no	yes	2047	11.4	1.04	2.06	19.2	62	151	5.9	13.7	25.1	4.25	28.61	212.4	28	1.01	85	8.61	55.6	yes	no	no	no	no	no	yes	no	no	no	no	no	no	no	13	14	2	2
336	male	50	7	36	83	84	45	100	no	no	yes	241	11.2	1.02	4.04	36.8	118	193	1.7	9.3	16.5	4.14	13.2	83	27.8	0.91	60	6.76	58.4	no	no	no	no	no	no	no	no	no	no	no	no	no	no	10	11	2	2
337	female	20	12	35.8	110	116	58	97	no	yes	no	339	11.6	1.05	4.24	36.4	119	267	3.9	24.3	25.6	2.75	3.73	54	38.8	1.29	79	5.91	68.8	no	no	no	no	no	no	no	no	no	no	no	no	no	no	2	2	1	2
338	male	80	24	36.1	84	113	67	100	no	no	yes	372	12.7	1.15	1.97	20.1	63	173	14.2	29.3	35.6	4.24	29.94	117	24.5	1.18	104	9.2	45.3	yes	no	no	no	no	no	no	no	no	no	no	no	no	no	12	13	2	2
339	female	79	62	40	113	145	80	89	no	yes	no	1362	11.7	1.06	3.61	35	117	83	67.5	14	33	3.65	6.47	90	41.4	1.17	72	10.26	76.8	no	no	no	no	no	no	no	yes	no	no	no	no	no	no	2	2	2	1
340	male	61	19	37.6	137	128	79	99	no	yes	no	247	13.1	1.19	2.45	23.5	75	256	25.2	22.1	27.8	4.69	6.89	117	33.5	0.91	59	7.57	70.3	yes	no	no	no	no	no	no	no	no	no	yes	no	no	no	9	9	5	1
341	male	74	21	36	98	145	80	100	no	no	yes	2516	17.9	1.63	3.09	30	100	127	16.2	46.3	95.4	4.72	10.69	112	22.9	0.57	109	7.15	63	no	no	no	no	no	no	no	no	no	no	no	no	no	no	7	8	1	2
342	female	77	7	36.8	76	131	71	98	no	yes	no	173	11.2	1.02	4.2	37.9	123	135	1.8	14.2	21.3	3.65	5.37	63.4	37.2	1.21	47	7.3	68	no	no	no	no	no	no	no	no	no	no	no	no	no	no	0	0	1	1
343	male	20	4	36.8	71	144	93	98	no	no	yes	106	10.9	0.99	5.31	46.9	162	186	0.9	16.1	15.7	4.06	4.83	95	43	1.42	78	5.81	73.3	no	no	no	no	no	no	no	no	no	no	no	no	no	no	0	1	0
344	male	86	23	39.3	144	105	55	94	no	no	yes	893	12.9	1.17	2.01	17.5	58	15	48.5	37.9	30.7	3.49	9.02	106	32.8	1.18	43	5.95	60.7	yes	yes	no	yes	no	no	no	no	no	no	no	no	no	no	11	12	3	1
345	male	69	7	37.3	110	95	49	75	no	no	yes	1410	13.7	1.25	1.54	13.8	43	159	68.5	5.1	14.5	4	12.45	119	23.5	1.31	29	13.15	41.5	yes	yes	no	no	no	no	no	no	no	no	no	no	no	no	13	14	3	2
346	female	57	17	36.6	92	97	63	100	no	yes	no	303	13.6	1.24	3.5	28.6	87	70	1.4	10.3	25.3	3.79	5.16	97	30.5	1.06	91	12.37	59.3	yes	yes	no	no	no	no	yes	no	no	no	no	no	no	no	8	8	2	1
347	male	27	30	36	104	132	93	99	no	yes	no	144	13.4	1.22	5.13	41.2	141	67	1.7	67.3	39.4	3.75	4.9	85.7	41.7	1.22	51	5.51	75.9	no	no	no	no	no	no	no	no	no	no	no	no	no	no	1	1	1	1
348	female	75	35	37.7	101	114	62	100	no	yes	yes	1681	14.5	1.32	2.07	16	44	225	16.1	3.4	29.4	4.87	13.75	115.6	19.5	0.98	36	11.46	39.5	yes	yes	no	no	no	no	yes	no	no	no	no	no	no	yes	11	12	2	1
349	male	67	73	36.9	101	121	72	81	no	no	yes	7237	13	1.18	2	20.3	62	266	44.5	7.4	14.4	3.32	2.32	65	29.7	1.23	50	6.01	53.8	yes	no	no	no	no	no	no	no	no	no	no	yes	no	no	7	10	4	1
350	male	73	5	34.9	16	68	36	96	no	yes	no	6541	21.9	1.99	1.57	14.3	43	92	1.7	84.1	157.8	3.96	12.87	177	20.4	1.45	43	4.89	34.5	yes	yes	no	no	no	yes	no	no	no	no	no	no	no	yes	13	13	3	1
351	male	59	45	36	130	123	74	98	no	no	yes				2.49	20.7	58	80	8.2	24.1		3.95	9.32	76	27.9	1.08	38	8.49	53.7	yes	no	no	no	no	no	no	no	no	no	no	no	no	no	10	11	1	2
352	male	86	9	36.9	58	136	71	99	no	yes	no	1091	12.2	1.11	4.69	41.1	135	377	4.9	9.1	15.7	3.43	8.71	140	40.4	1.13	157	13.14	76.1	no	no	no	no	no	no	no	no	no	no	no	no	no	no	3	3	2	2
353	female	48	26	37.4	94	139	68	100	no	no	yes	337	13.1	1.19	2.6	21.4	64	110		10.9	20.8	3.65	6.38	53.1	36.7	1.18	47	5.73	67.8	yes	no	no	no	no	no	no	no	no	no	no	no	no	no	6	7	0	1
354	male	57	24	37.8	78	103	64	100	no	no	yes	89	13.3	1.13	2.32	22.8	74	68	9.4	21.6	51.2	4.1	11.67	99.5	29.9	1.24	53	15.57	54.1	yes	no	no	no	no	no	no	no	no	no	no	no	no	no	11	12	0	1
355	male	73	42	36.2	105	129	72	100	no	no	yes	137	18.9	1.72	2.33	22.1	71	108	5.1		21.4									yes	no	no	no	no	no	no	no	no	no	no	no	no	no			2
356	female	82	49	34.7	79	154	63	90	no	no	yes				2.43	18.1	53	392	35.7	10.9	38.2									yes	no	no	no	no	no	no	no	no	no	no	no	no	no			2
357	female	49	16	36.8	95	91	59	97	no	no	yes	2399	16.4	1.49	2.8	25.8	84	32	0.7	9.6	18.1	4.61	6.68	91	32.8	1.02	92	6.91	64.9	yes	no	no	no	yes	no	no	no	no	no	yes	no	no	no	10	13	5	0
358	female	80	28	37.5	84	161	70	75	no	no	yes	709	10.9	0.99	2.7	24.3	72	216	9.6	14.3	22.3	3.66	6.39	174	22.4	0.72	40	7.54	53.7	no	no	no	no	no	yes	yes	no	no	no	no	no	no	no	6	7	2	2
359	male	50	6	36.7	104	106	40	100	no	yes	yes	236	12.2	1.11	2.91	20	57	110	3.9	19.5	41.3	3.94	6.04	73	36	1.37	49	6.3	62.3	yes	yes	no	no	no	no	no	no	no	no	no	no	no	no	8	9	1	0
360	female	54	22	37.1	83	144	71	97	no	no	yes				4.25	35.5	127	30	1.4	22.8		3.07	3.47	80	35.6	0.96	40	18.8	72.8	no	no	yes	yes	yes	no	no	no	no	no	no	no	no	no	0	3	3	1
361	male	38	14	37.1	127	121	96	100	no	no	yes				1.94	17.9	63	133	3.8		16.1									yes	no	no	no	no	no	no	no	no	no	no	no	no	no			1
362	female	86	5	35.7	79	129	80	97	no	no	yes	888	11.3	1.03	4.19	41.4	145	300	7.6	25.2	28.8	4.58	5.59	92	36.2	0.92	75	8.88	75.5	no	no	no	no	no	no	no	no	no	no	no	no	no	no	0	1	2	1
363	male	58	7	35.7	84	140	88	96	no	no	yes	135	10.8	0.98	4.16	37.5	128	112	2.4	27.4		3.84	6.41	105	37.2	1.59	57	12.41	60.6	no	no	no	no	no	no	no	no	no	no	no	no	no	no	1	2	0	1
364	female	90	40	36.1	82	106	56	98	no	yes	yes	2398	12.5	1.14	2.79	27	93	73	33	26.9	46.4	5.34	17.39	101	27.7	0.91	46	9.35	58.3	yes	no	no	no	no	no	no	no	no	no	no	no	no	yes	11	12	2	1
365	male	71	7	36.1	88	95	27	91	no	no	yes	631	26.4	2.4	3.27	26.3	83	183	1.6	9.6	19.4	3.83	14.77	76	28.3	1.15	41	8.54	52.9	yes	yes	no	no	no	no	no	no	no	no	no	no	no	no	12	13	3	1
366	male	46	52	36.8	110	111	69	96	no	no	yes	7332	25.8	2.35	2.5	23.8	83	77	43.1	42.7	135.5	4.43	14.05	136	20.8	0.76	32	9.02	48	no	no	no	no	yes	no	no	no	no	no	no	no	no	no	11	14	4	1
367	male	99	24	35.1	100	113	58	67	no	no	yes	1028	10.9	0.99	1.24	11.8	38	1	19.2	5.9	18.8	4.92	21.92	157	29.3	0.53	62	8.23	84.8	yes	yes	no	yes	no	no	no	yes	no	no	no	no	yes	no	11	12	5	2
368	male	87	5	36.5	110	141	68	96	no	yes	yes	638	12.5	1.14	3.32	33.2	106	271	166.7	2.9	8.5	4.34	10.78	119	28.2	0.71	91	8.45	67.7	no	no	no	no	no	no	no	no	no	no	no	no	no	no	8	9	3	1
369	male	80	20	37.1	107	82	35	95	no	no	yes	803	13.7	1.25	2.54	25.6	84	266	0.7	8.7	14.8	4.37	15.01	116	23.4	0.82	42	11.44	52	yes	yes	no	no	no	no	no	no	no	no	no	no	no	no	14	15	4	2
370	male	66	7	36.9	116	102	65	94	no	no	yes	297	12.7	1.15	4.18	41.2	140	308	17.4	37.5	62.7	3.34	11.02	111	32.3	0.78	42	9.65	73.8	no	no	no	no	yes	no	no	no	no	no	no	no	no	no	6	9	5	0
371	male	64	29	36	49	163	35	100	no	no	yes	464	11.5	1.05	3.57	22.6	63	130	1.3	177.8	79	7.76	16.68	328	40.7	1.12	76	44.05	77.2	yes	no	no	no	no	no	no	no	no	no	no	no	no	no	10	11	1	2
372	female	62	26	37.1	79	138	91	95	no	no	yes	5640	19.2	1.75	2.48	20.4	60	57	22.6	4.5	25.1	3.5	4.62	75	25.2	1.35	70	5.04	43.8	yes	yes	no	no	no	no	no	no	no	no	no	no	no	no	6	7	1	1
373	male	37	42	37.2	107	126	72	97	no	no	yes	11720	16.1	1.36	3.55	28.4	96	196	11.2	20.4	36.2	3.96	5.62	82.5	27.6	0.63	50	7.63	71.1	no	no	no	no	yes	no	yes	no	no	no	no	no	no	no	7	10	4	2
374	male	55	24	37	107	125	85	99	no	no	yes	221	11.4	1.04	3.31	29.6	100	166	4.8	22.2	15	3.93	10.91	84	33.1	1.33	29	6.19	58	no	no	no	no	no	no	no	no	no	no	no	no	no	no	8	9	1	1
375	female	70	3	36.9	95	118	63	92	no	no	yes	13364	20	1.82	3.59	35.6	118	28	8.2	31.7	57.1	5.56	7.15	80.4	29.5	0.64	45	8.96	75.9	no	no	no	no	yes	no	no	no	no	no	no	no	no	no	3	6	4	2
376	male	90	15	36.2	76	108	58	99	no	yes	yes	545	11.1	1.01	3.11	29.5	95	210	8.2	14.3	34.1	4	13.6	92	25.7	0.92	107	7.41	53.7	yes	no	no	no	no	no	no	no	no	no	no	no	no	no	11	12	2	2
377	male	50	1	37.4	112	105	66	97	no	no	yes	305	12.2	1.11	2.72	24.2	82	102	10	32.1	181.4	3.18	6.2	91	30.2	1.79	38	7.06	47.1	no	no	no	no	no	no	no	no	no	no	no	no	no	no	8	9	1	2
378	female	49	5	37.3	84	102	56	98	no	yes	yes	689	11.3	1.03	3.54	28.9	97	235	10.6											no	no	no	no	no	yes	no	no	no	no	no	no	no	no			0
379	female	70	3	37.2	87	71	45	100	no	no	yes	66308	21.7	1.97	2.41	22.9	79	73	19.7	48.2	244	4.43	4.58	134	29.6	1.07	53	6.98	57.2	no	no	no	no	no	no	no	no	no	no	yes	no	no	yes	9	10	6	2
380	male	36	7	32.6	90	103	74	95	no	no	yes	864	13.2	1.2	5.15	45.1	157	226	47.4	12.4	30.3	3.24	4.68	135	36.2	1.14	35	12.23	68	no	no	no	no	no	no	no	no	no	no	no	no	no	no	1	2	0	1
381	male	57	13	36.53	97	91	54	100	no	yes	yes	293	11.6	1.05	3.58	33.4	111	223	4.1	23	17.4	3.91	13.76	109	32.9	1.42	55	7.1	56	no	no	no	no	no	no	no	no	no	no	no	no	no	no	9	10	2	0
382	male	68	11	36.5	144	93	64	97	no	yes	yes	4952	13.2	1.2	3.46	31	104	634	79.2	11.7	84.1	4.93	8.32	114	25.2	0.65	65	8.11	64.1	yes	yes	no	no	no	no	no	no	no	yes	no	no	no	no	9	10	3
383	male	62	3	35.4	120	146	86	99	no	yes	yes	396	12.2	1.11	3.94	36.3	123	197	2.1	67.3	32.7	4.54	15.08	115	34.9	1.06	31	25.53	67.8	no	no	no	no	no	yes	yes	no	no	no	yes	no	no	no	6	7	5	1
384	female	70	30	37	91	128	54	96	no	yes	yes	1190	13	1.18	2.11	21	65	104	32.6	13.4	25.1	3.62	6.08	88	31.8	1.56	115	12.19	52.2	yes	no	no	no	no	yes	no	no	no	no	no	yes	no	no	6	9	3	1
385	male	43	8	36.7	113	105	56	100	no	no	yes	11425	21.3	1.94	2.33	24.2	78	78	2	203.7	869.9	6.41	6.9	174	23.3	0.9	79	8.01	49.2	yes	yes	no	no	yes	no	no	no	no	no	no	no	no	yes	10	13	4	2
386	female	67	11	36	109	155	101	92	no	yes	yes	5139	13.3	1.21	2.66	30.1	93	151	104	17.7	131.8	2.72	12.86	134	31.3	0.87	191	6.27	67.1	no	no	no	no	no	no	no	no	no	no	no	no	no	no	11	12	2	1
387	male	66	10	36.3	74	103	51	100	no	no	no	418	13.1	1.19	2.85	23.1	70	56	3.8	33.4	5.7	4.7	22.02	162	27.1	1.14	87	10.18	50.9	yes	yes	no	no	yes	no	no	no	no	no	yes	no	no	no	11	13	4	2
388	male	84	5	36.7	92	182	97	98	no	yes	yes	416	11.6	1.05	4.41	38.2	129	344	7.6	4.1	25.6	3.35	4.58	75	38.9	1.01	141	5.1	77.4	no	no	no	no	no	no	no	no	no	no	no	no	no	no	1	2	2	2
389	male	54	5	35.9	68	110	68	97	no	no	no	1415	16.8	1.53	2.32	22.8	76	179	20.1	71.8	988	3.91	17.69	183	23.8	0.77	79	4.52	54.6	no	no	no	no	yes	no	no	no	no	no	no	no	no	no	10	12	3	2
390	female	57	9	36.3	102	103	47	100	no	yes	no	312	20.6	1.87	1.38	13.8		145	3											yes	yes	yes	no	yes	no	no	no	no	no	no	no	no	no			4
391	male	69	15	35.7	80	157	82	99	no	yes	no	1669	15.4	1.4	3.1	28.6	95	163	7.3	14.9	51.2	5.82	14.6	98	28.2	0.82	84	11.63	62.4	no	no	no	no	yes	no	no	no	no	no	no	no	no	no	10	12	4	2
392	male	78	5	38.4	162	125	65	79	no	no	yes	2231	25.6	2.33	3.09	32.3	91	28	24.4	74.2	199.9	5.62	30.1	224	27.5	1.03	91	23.6	54.3	no	no	no	no	no	no	no	no	no	no	no	no	yes	no	13	14	4	2
393	male	54	29	36.6	130	124	63	100	no	yes	no	292	32.9	2.9	2.8	26.8	160	204	0.5	15.8	20.4	4.05	17.17	101.1	33.4	1.57	41	12.38	54.7	yes	yes	no	no	no	no	no	no	no	no	no	no	no	no	5	5	1	1
394	male	63	7	35.3	96	96	57	100	no	yes	yes	28675	14	1.27	3.75	37.3	132	173	43.6	15.9	37	5.18	21.6	259	25.9	0.61	35	7.72	68.3	no	no	no	no	no	no	yes	no	no	no	no	no	no	no	6	7	3	2
395	male	62	18	37.1	95	87	65	96	no	no	yes	710	19.2	1.75	2.4	21.5	67	85	3.8	54.5	96.8	4.12	14.64	100	26.9	1.42	123	8.17	45.8	yes	yes	yes	no	no	no	no	no	no	no	no	no	no	no	13	14	3	2
396	male	79	29	37.2	69	123	72	100	no	yes	no	4968	12.1	1.1	5.62	51.7	181	173	37.1	29.6	40.4	4.29	10.61	274	43.3	1.3	96	8.45	76.6	no	no	no	no	no	no	no	no	no	no	no	no	no	no	4	4	1
397	male	68	21	36.6	111	178	111	72	no	no	yes	20587	11.6	1.05	3.13	29.5	100	172	117.6	64.2	160.6	4.75	17.27	116	24.7	0.84	131	14.76	54.1	no	no	no	no	no	no	no	no	no	no	no	yes	yes	no	8	11	4	3
398	male	67	6	36.9	101	150	86	100	no	yes	yes	192	11.5	1.05	2.38	23.1	75	217	2	145.8	109.6	3.26	14.15	104	34.5	1.17	49	9.54	63.9	yes	no	no	no	no	yes	yes	no	no	no	no	no	no	no	11	12	2	0
399	male	66	7	36.3	114	111	59	95	yes	yes	yes	217	18	1.61	2.09	19.4	59	41	0.5	29.5	87	3.23	10.38	81.6	24.5	0.74	120	9.97	57.5	yes	yes	yes	no	yes	no	no	no	no	no	no	no	no	no	11	16	5	1
400	female	52	5	36.7	106	85	57	94	no	no	yes	704	16.1	1.46	2.46	16.1	39	221	6.2	35.1	54.5	4.39	10.22	102	29.2	0.94	51	8.15	60.2	yes	yes	yes	no	no	no	no	no	no	no	no	no	no	no	14	15	2	2
401	male	72	3	37.4	115	149	61	100	no	no	yes	227	12.2	1.11	2.9	28	89	245	1.2	32.5		3.57	10.99	122	38.1	1.66	72	6.77	61	no	no	no	no	no	no	no	no	no	no	no	no	no	no	11	12	2	1
402	male	88	98	36.8	96	130	57	95	no	no	yes	797	10.7	0.91	1.57	11.5	35	157	7.1	12.6	15.2	4.27	8	101.8	33.7	1.66	106	7.25	54	yes	no	no	no	no	no	yes	yes	no	no	no	no	no	no	9	10	2	1
403	female	93	4	37	76	162	75	98	no	no	yes	736	12.4	1.07	2.75	25.9		269	25.8											yes	no	no	no	no	no	no	no	no	no	no	yes	no	no			4
404	female	66	71	37	69	123	72	100	no	no	yes	1545	81.1	7.23	1.8	17.2	53	87	29.7	3.6	27.2	3.56	13.46	179	27.5	1.04	42	5.33	53.9	yes	yes	no	no	no	no	yes	yes	no	no	no	no	no	no	10	11	1	2
405	female	86	13	36	80	125	62	90	no	yes	no	499	11.8	1.07	4.28	39.9	133	209	22.1	29.7	24	3.74	10.98	76	29.6	0.89	50	5.98	62.8	no	no	no	no	no	no	no	no	no	no	no	no	no	no	4	4	2	1
406	male	70	12	36.6	102	136	55	93	no	no	yes	1086	17.5	1.58	2.37	21.5	73	91	2.2	9.9	20	5.05	7.86	96	22.3	1.3	35	13.95	39.4	yes	yes	no	no	no	no	yes	no	no	no	no	no	no	yes	9	10	2	2
407	male	58	25	36.2	73	104	69	100	no	no	yes	780	12.4	1.13	2.4	20.3	61	42	2.7	17.7		3.74	8.29	128	33.2	1.19	70	6.48	61	yes	no	no	no	no	no	no	no	no	no	no	no	no	no	10	11	0	0
408	male	33	6	37.7	95	118	80	96	no	yes	no	763	12.9	1.17	4.19	29.7		346	1.2	9.9	12	4.12	8.51	92	41.3	1.24	130	7.05	74.5	yes	no	no	no	no	no	no	no	no	no	no	no	no	no			0	2
409	female	88	32	36.8	109	177	55	96	no	yes	yes	1819	11.8	1.07	2.34	23.2	72	57	23.7	0.2	17.6	3.77	28.65	276	29.1	0.75	130	5.65	68	no	no	no	no	no	no	no	no	no	yes	no	yes	no	no	13	16	5	2
410	male	62	16	36.9	96	119	74	100	no	yes	yes	312	18.1	1.64	3.19	33.1	95	70	5.4	14.7	39.8	4.93	9.02	85	22.9	1.04	72	10.49	45	no	no	no	no	yes	no	no	no	no	no	no	no	no	no	9	12	4	2
411	male	50	20	36.3	107	123	73	99	no	no	yes	2935	17.2	1.56	2.82	28.5	92	75	19.7	106.1	149.3	4.35	13.61	129	26.8	0.95	27	8.86	55.1	no	no	no	no	yes	no	no	no	yes	no	no	no	no	no	11	14	4	2
412	female	80	9	36.7	114	166	96	93	no	no	yes	4242	12.8	1.16	3.94	34.5	113	185	34.9	10.2	24	3.37	6.08	83	30.9	1.02	329	5.87	61.2	yes	yes	no	no	no	no	no	no	no	no	no	no	no	no	2	3	3	1
413	female	41	38	36.8	89	105	41	96	no	no	yes	10851	12.1	1.1	2.23	22	65	80	1.1	5.8	13.3	3.71	4.56	58	26.3	1.53	36	5.11	43.5	yes	yes	no	no	no	no	no	no	no	no	no	no	no	no	7	8	0	2
414	male	84	20	37.1	87	141	60	95	no	no	yes	292	13.2	1.2	1.99	18.4	62	168	80.7	7.6	15.1	4.25	10.19	136	20.8	1.02	66	8.39	41.2	yes	yes	no	no	no	no	no	no	no	no	no	no	no	yes	10	11	2	1
415	male	76	28	36.7	95	122	74	100	no	no	yes	871	12.9	1.09						10	16.6									yes	no	no	no	no	yes	yes	no	no	no	no	no	no	no			1
416	male	63	5	36.8	96	95	57	100	no	no	yes	200	13	1.17	2.92	29.1	97	49	0.8	24.9	39.8	4.02	15.24	74.3	35.5	1.3	28	9.31	62.9	no	no	no	no	no	no	no	no	no	no	no	no	no	no	12	13	3	2
417	male	68	57	34.4	104	121	39	100	no	no	yes	20799	18.2	1.65	1.36	10.7	31	57	29.3	70.6	102.6	3.95	6.13	143	18.6	0.85	93	5.02	40.6	yes	yes	no	no	yes	no	no	no	no	no	no	no	no	no	7	10	5	2
418	male	29	23	36.3	136	88	43	98	no	no	yes	94	13.6	1.23	2.75	25.1	83	244	2.4	29.4	23.4	3.92	10.12	101	34.8	1.53	64	10.04	57.5	yes	no	no	no	no	no	no	no	no	no	no	no	no	no	14	15	2	2
419	male	69	16	37.1	102	130	97	100	no	no	yes	12282	14.7	1.33	2.82	24.3	80	188	75.5	10.3	26.1	3.87	6.91	90	27	1.08	64	8.09	52.1	no	no	no	no	yes	no	no	no	no	no	no	no	no	no	9	12	5	2
420	male	42	7	30.8	101	142	119	0	no	no	yes	280054	42.5	3.81	2.25	23.7	66	179	75	2197.6	4579.8	7.04	29.59	371	32.5	0.95	881	1.72	66.6	no	no	no	no	yes	no	no	no	no	no	no	no	no	yes	13	16	4	1
421	female	20	7	37	76	142	87	98	no	no	yes	109	11.8	1.07	5.02	43.3	150	324	2.4	16.6	17.4	3.58	5.57	51.2	29.8	0.59	31	19.88	80.5	no	no	no	no	no	no	no	no	no	no	no	no	no	no	0	1	0	0
422	male	40	12	37.1	100	104	64	98	no	no	yes	109	12.7	1.15	3.63	32.6	111	192	2.8	10.8	9.6	4.11	9.74	87	32.1	1.62	39	7.09	51.9	yes	yes	no	no	no	no	no	no	no	no	no	no	no	no	8	9	1	1
423	male	52	25	35.9	79	130	78	69	no	yes	no	171	12.4	1.13	4.74	41	141	301	2.9	14.1	20.7	3.78	6.84	90	38.5	1.16	94	6.9	71.8	no	no	no	no	no	no	no	no	no	no	no	no	no	no	2	2	0	2
424	male	29	14	36.2	123	124	75	100	no	no	yes	67	14.1	1.28	3.21	27.6	99	288	3.2	11.4	9.5	3.43	12.14	95	36.9	1.9	39	10.06	56.3	yes	no	no	no	no	no	no	no	no	no	no	no	no	no	11	12	1	0
425	male	57	24	36.9	82	144	83	97	no	no	yes	579	11.9	1.08	4.81	45.4	155	164	5.9	19.4	46.5	3.08	4.23	94	38.4	1.07	75	7.5	74.4	no	no	no	no	no	no	no	no	no	no	no	no	no	no	0	1	0	1
426	male	86	77	37.1	102	102	85	91	no	no	yes	12188	11.8	1.07	4.21	36.5	127	14	164.4	83.2	304.5	3.89	26.88	172	24.1	0.91	47	8.19	50.7	no	no	no	yes	no	no	no	no	no	yes	no	no	yes	no	9	10	5	1
427	female	65	17	36.6	93	134	48	97	no	no	yes	422	30	2.73	1.92	18.9	57	234	34.3	7.6	51.1	4.57	19.81	557	32.2	0.91	169	5.45	67.4	yes	no	no	no	no	no	no	no	yes	no	no	no	no	no	10	11	4	0
428	female	24	34	37.3	129	127	76	98	no	no	yes				3.01	22.7	70	389			43.4									yes	no	no	no	no	no	no	no	no	no	no	no	no	no			1
429	female	81	9	35.3	83	127	67	100	no	no	yes	340	11.7	1.06	2.43	21.8	67	199	5.6	9.6	19.2	3.49	13.31	86	31.8	1.19	63	12.61	58.5	no	no	no	no	no	no	yes	no	no	no	no	no	no	no	10	11	2	0
430	female	96	35	37.3	107	108	63	88	no	no	yes	690	11.9	1.08	5.26	40.8	123	68	52.1	8.4	25.6	3.45	9.1	77	34.4	0.87	41	7.24	74.1	no	no	no	no	no	no	no	no	no	no	no	no	yes	no	5	6	5	1
431	male	75	7	36	96	133	68	94	no	no	yes	703	13.5	1.22	4.22	38.6	128	125	4.6	13.4	20.4	4.21	14.33	102	41.8	1.84	30	9.99	64.5	no	no	no	no	no	no	yes	no	no	no	no	no	no	no	5	6	1	1
432	male	49	27	37.7	77	100	54	100	no	no	yes	394	16.2	1.47	2.32	20	64	59	17.2	8.5	32.1	4.07	5.16	92	22.3	1.51	108	7.79	37.1	yes	yes	yes	no	no	no	no	no	no	no	no	no	no	no	7	8	0	2
433	male	73	12	35.9	116	89	46	94	no	no	yes	3332	11.4	1.03	3.98	31.2	91	139	103.9	200.9	74.6	8.43	28.2	228.3	25	0.94	180	9.77	51.5	no	no	no	no	no	no	no	no	no	no	no	no	no	yes	16	17	3	2
434	male	63	38	34.6	86	109	52	90	no	no	yes	3883	15.7	1.42	2.43	25.3	79	129	27.2	185.6	605.3	5.76	36.74	185	26.2	1.05	80	5.79	51.2	yes	no	no	no	yes	no	no	no	no	no	no	yes	no	no	13	18	4
435	male	46	6	37.8	125	123	73	99	no	no	yes	19505	15.2	1.38	0.96	8.4	27	2	109.2	9.5	31.4	3.61	7.73	79	30.6	0.87	41	7.48	65.8	yes	yes	no	yes	no	no	no	no	no	yes	no	no	no	no	9	10	1	1
436	male	72	7	37.5	119	117	72	100	no	yes	no	2070	15	1.36	1.38	12.6	39	97	127.3	5	10.9	3.41	7.01	112	32.5	1.43	70	7.05	55.2	yes	yes	no	no	no	no	yes	no	no	no	no	no	no	no	9	9	2	0
437	male	64	26	33.8	93	75	34	98	no	no	yes	15730	44.8	4.02	1.02	9.5	33	102	24.1	209.2	1802	5.91	9.84	134	12.3	0.57	91	7.71	33.8	yes	yes	yes	no	no	no	no	no	no	no	no	no	yes	no	12	13	5	2
438	male	74	72	35.7	86	148	67	100	no	no	yes	4474	13.7	1.24	2.21	20.1	63	245	47.3	4.3	14.3	5.52	31.64	931	29	0.88	108	9.49	61.8	no	no	no	no	no	no	yes	no	yes	no	no	no	no	no	12	13	4	2
439	male	56	17	35	74	98	64	100	no	yes	yes	242	12.6	1.14	2.45	25.3	81	117	8.2	82.9	130	3.54	15.41	127	34.5	1.15	59	7.9	64.6	no	no	no	no	yes	no	no	no	no	no	no	no	no	no	12	15	5	0
440	male	48	7	37.1	87	111	68	97	no	no	yes	1277	20.7	1.87	2.81	21.1	62	82	5.5	17.8	34.4	4.57	9.26	94	25.4	1	56	9.91	50.7	yes	yes	no	no	yes	no	no	no	no	no	no	no	no	no	9	12	3	1
441	male	88	18	36.5	64	159	72	97	no	no	yes	751	11.3	1.03	5.54	45.8	156	169	20.1	5.4	12.1	3.78	4.09	80	37.4	1.15	41	6.79	70	no	no	no	no	no	no	no	no	no	no	no	no	no	no	0	1	2	2
442	female	75	2	37.7	70	167	77	97	no	no	yes	4876	15.3	1.39	4.24	38.3	125	79	10.7	17.4	69.2	4.65	5.27	88	36.8	0.96	57	7.42	75	no	no	yes	no	yes	yes	no	no	no	no	no	no	no	no	0	3	4	0
443	female	83	27	37.4	90	140	64	96	no	yes	no	4458	14.8	1.34	2.17	20.5	66	195	16.4	25.3	35.2	4.31	6.29	101	26	1.3	100	13.16	46	yes	no	no	no	no	yes	yes	no	no	no	no	no	no	no	6	6	2	1
444	male	65	16	36.3	59	94	54	95	no	yes	yes	799	15	1.36	3.25	27.7	90	74	2.8	18.1	28.6	3.74	12.37	114	31.7	1.38	57	7.39	54.6	no	no	no	no	no	no	no	no	no	no	no	no	no	no	12	13	3	0
445	male	68	14	36.4	109	128	88	99	no	yes	yes	1912	21.8	1.97	3.15	30.3	100	120	11.9	40	38.8	5.71	15.87	128	22.1	0.85	48	14.4	48.2	yes	yes	no	no	yes	no	no	no	no	no	no	no	no	no	8	11	5	2
446	female	87	20	37.7	73	114	59	91	yes	no	no	280	11.2	1.02	1.35	14.1	47	68	5.3	5.3	12.5	4.2	19.33	98	30.4	1.63	32	7.15	49	yes	no	no	no	no	no	no	no	no	no	no	no	no	no	10	12	2	0
447	male	71	20	36.1	84	111	47	94	no	yes	no	1018	11.4	1.04	2.28	19.4	56	294	12.5	8.7	19.6	4.09	5.35	104	30.1	1.13	50	7.72	56.7	yes	yes	yes	no	no	no	no	no	no	no	no	no	no	no	6	6	1	2
448	male	83	26	38.4	94	118	52	88	no	no	yes	407	12.8	1.16	3.33	30.7	99	128	30.4	18.1	25.2	3.16	7.6	100	36.9	1.23	79	9.18	66.8	no	no	no	no	no	no	no	no	no	no	no	no	no	no	8	9	2	1
449	female	75	2	38	92	114	50	99	no	yes	no	376	13.7	1.23	3.56	31.6	105	100	3.1	17.1	36.7									no	no	no	no	no	no	no	no	no	no	no	no	no	no			1
450	male	82	45	34.6	107	101	58	98	no	yes	yes	5876	15.5	1.4	2.16	21.3	67	187	135.6	18.4	44.7	3.08	16.81	140	25	0.93	56	10.32	51.9	yes	yes	no	no	no	no	no	no	no	no	no	no	no	no	12	13	3	1
451	male	79	6	35.5	108	105	35	94	no	yes	no	4322	13.8	1.25	2.28	21.4	68	506	118	7	21.6	2.91	12.86	135	26.1	0.64	58	9.96	66.8	yes	no	no	no	no	no	no	no	no	no	no	no	no	no	12	12	2	2
452	female	80	3	36.1	80	177	91	95	no	yes	yes	633	11.7	1.06	4.62	41.5	140	195	11.5	11.9	17.1	3.42	3.81	80	41.9	1.19	55	7.86	77.1	no	no	no	no	no	no	no	no	no	no	no	no	no	no	0	1	2
453	male	62	19	36	102	101	55	98	no	no	yes	126	11.9	1.08	3.74	34.4	111	200	40.4	11.1	24.3	4.98	13.64	95	28.9	0.92	31	8.69	60.2	yes	yes	no	no	no	no	yes	no	no	no	no	no	no	no	9	10	2	2
454	male	56	27	36.4	88	115	73	100	no	no	yes	1514	23.2	2.09	3.03	32.3	109	79	7.4	27.8	52.4	4.39	7.07	86	29.2	0.79	75	5.71	66.3	no	no	no	no	yes	no	no	no	no	no	no	no	no	no	5	8	3	1
455	female	94	8	36.7	69	163	96	95	no	no	yes	5946	11.1	1.01	4.33	38	122	286	16.7	5.8	19	4.55	13.74	96	30.8	0.88	33	10.55	65.9	no	no	no	no	no	no	no	no	yes	no	no	no	no	no	4	5	5	1
456	male	79	7	37.4	118	119	60	100	no	no	yes	3442	14	1.27	1.84	17	57	102	22.2	4.7	11.7	4.5	16.94	135	24.6	1.62	57	12.39	39.8	yes	yes	no	no	no	no	no	no	no	no	no	no	no	yes	11	12	2	2
457	male	75	1	36.9	98	151	75	84	no	no	yes	5263	12.7	1.15	3.28	31.1		14	89.8			3.64	8.37	106	26.2	0.89	38	5.68	55.8	no	no	no	no	no	no	no	no	no	no	no	no	no	no			1	2
458	male	71	29	36.3	109	90	45	98	no	yes	yes	370	12.8	1.16	1.79	15.1	44	252	11.2	4.7	13.4	4.75	16.26	192	33.7	1.09	55	7.52	64.5	yes	yes	no	no	no	no	yes	no	no	no	no	no	no	no	13	14	3	1
459	female	64	8	36.4	76	91	68	98	no	no	yes	298	16.2	1.47	2.61	21.5	64	58	3.1	22	46.1	3.36	5.01	67	30.8	1.22	65	9.77	56.1	yes	yes	yes	no	no	no	no	no	no	no	no	no	no	no	8	9	3	1
460	female	35	16	37.7	105	107	68	100	no	no	yes	400	12.3	1.12	2.57	20.1	63	227	24	12.5	15.3	3.92	4.64	80	35.6	1.26	42	7.61	63.8	yes	no	no	no	no	no	no	no	no	no	no	no	no	no	8	9	1	0
461	female	47	16	36.8	81	134	77	100	no	no	yes				2.7	29.5	82	271		31.1		3.6	5.27	68	37.3	1.71	37	5.06	59.1	no	no	no	no	no	no	no	no	no	no	no	no	no	no	6	7	0	1
462	male	78	4	35.7	84	184	66	96	no	yes	yes	838	12.5	1.13	4.67	40.8	144	78	12.7	11.2	28.4	3.43	7.04	95	36.4	1.17	46	19.92	67.4	no	no	no	no	no	no	no	no	no	no	no	no	no	no	2	3	1	0
463	female	69	21	37.2	107	92	60	100	no	no	yes	1059	16.5	1.49	1.9	16.9	50	77	7.1	19.5	46.4	4.12	7.55	73	23.1	1.15	27	12.15	43.2	yes	yes	no	yes	no	no	no	no	no	no	no	no	no	no	11	12	3	2
464	male	48	16	37	84	118	35	100	no	no	yes	209	14.9	1.35	2.24	18.9	58	73	0.8	23.7	25	3.39	10.98	76	30.9	1.19	63	6.51	56.8	yes	no	no	no	yes	no	no	no	no	no	no	no	no	no	10	13	3	2
465	female	78	23	37.4	87	141	71	100	no	no	yes	466	11	1	2.04	18.6	59	260	10.8	15.2	53.9	4.48	9.67	99	31.6	1.06	42	15.81	61.3	yes	yes	no	no	no	yes	yes	no	no	no	no	yes	no	no	9	12	3	1
466	male	56	23	36.3	122	106	83	100	no	no	yes	233	12.2	1.11	2.79	26	84	269	12.4	30.4	21.2	4.18	20.19	116	32.7	1.28	22	7.77	58.2	yes	no	no	no	no	no	yes	no	no	no	no	no	no	no	12	13	1	0
467	male	81	26	37.4	92	136	42	98	no	yes	no	291	11.8	1.07																yes	no	no	no	no	no	yes	no	no	no	no	no	no	no			2
468	male	90	31	36.4	104	80	29	79	no	yes	no	977	11.9	1.08	1.61	18.1	57	160	36.9	12.1	19.2	4.74	16.31	258	29.6	0.55	167	11.97	83.3	yes	no	no	no	no	no	yes	no	no	no	no	no	no	no	14	14	4	1
469	male	64	30	37	90	136	88	100	no	no	yes	3093	11.9	1.08	2.38	22.4	71	74	8.3	23.2	49.1	3.53	14.61	74	31.1	1.41	151	6.25	53.2	no	no	no	no	yes	yes	no	no	no	no	no	no	no	no	10	13	4	1
470	male	61	16	37.1	80	165	109	99	no	no	yes	257	11.4	1.04	4.62	42	145	267	6	17.1	20.8	3.13	6.4	112	38.7	1.23	146	7.72	70.2	no	no	no	no	no	no	no	no	no	no	no	no	no	no	0	1	1	1
471	female	81	22	37.3	75	143	45	98	no	yes	yes	6941	12.2	1.11	3.17	28.1	92	258	14.2	10.7	17.3	4.22	8.12	79	32.3	1.07	143	8.45	62.5	no	no	no	no	no	no	no	no	no	no	no	no	no	no	9	10	2	1
472	female	63	8	37.3	107	119	62	96	no	no	yes	4338	15.4	1.4	1.97	17.8	55	114	200	12.3	28.3	3.77	9.65	80	24	0.88	84	15.88	51.3	yes	yes	no	no	no	yes	no	no	no	no	no	no	no	no	10	11	2	2
473	female	74	8	36.7	110	162	69	99	no	no	yes	1219	11.9	1.08	3.95	34.5	115	262	7.7	104.1	196.7	3.58	7.12	89	39.3	0.91	76	7.56	82.4	no	no	no	no	no	no	no	no	no	no	no	no	no	no	4	5	2	1
474	female	50	15	37.5	69	104	72	100	no	no	yes	374	13.3	1.21	3.39	28.7	96	241	6.2	13.4	16.2	3.26	10.84	72	33.5	1.48	36	14.91	56.1	no	no	no	no	no	no	no	no	no	no	no	no	no	no	11	12	0	1
475	female	64	2	36.5	90	100	63	100	no	no	yes	1630	11.7	1.06								3.9								yes	no	no	no	no	no	no	no	no	no	no	no	no	no			1
476	male	71	13	35.8	85	90	45	62	no	no	yes	18189	13.9	1.26	2.34	21.3	70	214	9.2	26.4	44.6	4.61	10.93	170	28.5	1.25	40	10.11	51.3	yes	yes	no	no	yes	no	no	no	no	no	yes	no	no	no	12	15	6	1
477	female	88	24	36.6	81	83	39	100	no	no	yes	702	11	0.99	1.34	13.9	44	120	0.9	11.4	27.1	3.69	18.02	140.8	31.6	0.86	100	8.92	68.3	yes	no	no	no	no	no	no	no	no	no	no	no	no	no	13	14	4	1
478	male	54	3	36.9	111	99	55	99	no	no	yes	4748	25.3	2.28	2.51	24.6	85	84	29.7	71.4	107	4.57	15.08	116	24.7	1.07	96	9.07	47.7	yes	yes	no	no	no	no	no	no	no	no	no	no	no	no	13	14	2
479	male	65	5	37.1	76	103	72	100	no	no	yes	2024	16.9	1.53	2.75	27.5	93	106	14.4	47.9	49.6	4.42	11.7	82	24.4	1.27	120	8.74	43.6	yes	yes	yes	no	no	no	no	no	no	no	no	no	no	no	11	12	1	2
480	male	28	7	36	74	121	66	99	no	yes	no	376	11.3	1.03	4.87	45.7	162	156	1.2	22.3		3.56	5.14	90	42.9	1.27	105	8.23	76.7	no	no	no	no	no	no	no	no	no	no	no	no	no	no	0	0	0	1
481	male	85	20	36.4	83	123	67	97	no	yes	no	600	12	1.09	4.59	42.5	141	161	36.3	20.4	31.5	4.09	10.69	107	38.5	1.02	88	6.84	76.3	no	no	no	no	no	no	no	no	no	no	no	no	no	no	4	4	2	1
482	male	68	19	37	91	92	65	92	no	no	yes	35792	13.7	1.24	2.19	19.1	55	201	200	20.6	256	5.24	21.88	205	24.6	0.79	73	4.96	55.8	yes	no	no	no	no	no	no	no	no	no	no	no	no	no	12	13	3	1
483	male	40	16	36.7	94	91	67	100	no	no	yes	377	14.1	1.28	4.24	38.4	130	206	1.4	76.3	47	4.45	9.28	86	33.6	1.1	56	9.69	64.2	yes	no	no	no	no	no	no	no	no	no	no	no	no	no	5	6	2	1
484	male	55	46	35.4	76	127	85	100	no	no	yes	201	11.2	1.02	5.16	45.3	160	194		51.7	63.9	3.69	5.4	94	42	1.11	90	12.91	79.9	no	no	no	no	no	no	no	no	no	no	no	no	no	no	0	1	0	1
485	female	55	18	37.9	115	109	69	100	no	no	yes	293	13.2	1.2	1.81	16.9	56	127	1.3	6	11	3.72	14.4	92	28.4	1.67	22	7.35	45.4	no	no	no	no	no	no	no	no	no	no	no	no	no	no	12	13	1	1
486	female	43	22	37.6	83	112	63	100	no	no	yes	2347	13.2	1.2	2.96	26.3	88	323	7.6	10.1	14.4	4.63	5.65	60	30.1	1.2	49	6.68	55.2	no	no	no	no	no	no	no	no	no	no	no	no	no	no	6	7	0
487	male	57	29	36.9	94	96	51	100	no	no	yes	541	12.8	1.15	3.29	27.1	83	152	1.9	25	20.4	4.09	18.65	121.6	39.2	1.45	46	6.31	66.3	yes	no	no	no	no	no	no	no	no	no	no	no	no	no	12	13	2	1
488	male	87	5	35.8	68	141	66	93	no	no	yes	307	11.7	1.06	4.11	39.2	128	129	4.6	5.7	22.1									no	no	no	no	no	no	no	no	no	no	no	no	no	no			2
489	female	40	30	35.1	77	84	51	100	no	no	yes	172	13.7	1.24	2.94	26.3	88	263	1.6	11.7	11.6	3.03	12.39	65	37.6	1.49	27	6.41	62.9	no	no	no	no	no	no	no	no	no	no	no	no	no	no	13	14	2	1
490	male	70	32	36	133	101	80	100	no	no	yes	252	88.1	7.84	2.7	25.6	85	235	4.3	18	35.6	5.4	21.12	125	32.6	1.22	45	8.42	59.3	yes	yes	no	no	no	no	no	no	no	yes	no	no	no	no	12	13	2	1
491	female	22	4	36.7	131	117	74	98	no	yes	no				4.03	32.8	111	279	1.4	6.5	16.5	3.13	3.18	68	44.7	1.55	268	6.4	73.5	no	no	no	no	no	no	no	no	no	no	no	no	no	no	2	2	1
492	male	48	16	36.7	96	94	59	97	no	yes	no	721	16	1.45	3.84	35.3	119	140	4.9	17.3	33.1	4.53	7.3	86	30.1	1.05	111	9.19	58.9	yes	yes	no	no	yes	no	no	no	no	no	no	no	no	no	7	9	5	1
493	male	22	10	36.4	91	132	70	99	no	yes	no	141	11.8	1.07	5.57	46.5	166	301	1.6	11.3	12.3	2.93	3.86	81	46.3	1.63	40	7.34	74.7	no	no	no	no	no	no	no	no	no	no	no	no	no	no	0	0	0
494	female	55	50	36.1	116	104	70	90	no	no	yes	4017	13.1	1.19						28.2	47.4	3.67	6.52	104	26.4	0.79	17	28.67	59.7	no	no	no	no	yes	no	no	no	no	no	no	no	no	no			4	2
495	male	57	16	35.9	68	108	59	96	no	no	yes	365	16	1.45	4.12	36.1	127	98	1.9	113.6	103.6	4.51	7.57	104	31.8	1.28	63	8.44	56.7	no	no	no	no	yes	no	no	no	no	no	no	no	no	no	4	7	3	1
496	male	67	17	35.4	62	92	56	99	no	yes	no	143	13	1.18	3.52	31.5	101	165	0.5	17.7	19.9	4.11	16.33	90	35.4	1.67	33	6.43	56.6	yes	no	no	no	yes	no	no	no	no	no	no	no	no	no	9	11	6	0
497	male	84	21	35.2	88	112	61	88	no	no	yes	2592	10.9	0.99	3.75	36.2	116	51	1.9	21.5	26.1	4.24	9.14	179	31	1.08	267	12.95	59.6	no	no	no	no	yes	no	yes	no	no	no	no	no	no	no	6	9	5	1
498	male	70	30	38.2	102	153	84	95	no	no	yes	7223	11.8	1.07	4.99	35.2	96	184	2.4	61.8	70	4.27	9.58	123	39.8	1.51	91	6.57	66.1	no	no	no	no	no	no	no	no	no	no	no	no	no	no	10	11	2	2
499	male	61	11	35.1	74	118	68	99	yes	yes	yes	191	13.5	1.22	3.23	30.3	101	237	9.7	16.8	22.6	3.58	16.3	83	35.9	1.21	43	7.85	65.5	no	no	no	no	no	no	no	no	no	no	no	no	no	no	7	10	1	0
500	female	82	25	37.6	130	140	118	95	no	no	yes	1379	21.4	1.9	4.52	41.6	137	199	200	292.5	719.5	5.24	19.81	263.9	30.1	0.92	660	3.39	62.9	no	no	no	no	no	no	no	no	no	no	no	no	no	no	5	6	3	1
501	female	65	24	36.9	81	141	65	98	no	no	yes	676	11.2	1.02	2.53	20.8	63	305	2	19.1		3.32	5.48	72	36.7	1.46	38	12.38	61.8	yes	yes	no	no	no	no	no	no	no	no	no	no	no	no	6	7	1	2
502	male	85	8	37.2	88	165	73	91	no	no	yes	6403	12.7	1.15	2	19.3	62	163	35.7	9.5	21.3	4.05	7.61	82	27.9	1.3	67	9.46	49.4	yes	no	yes	no	no	no	no	no	no	no	no	no	no	no	8	9	2	1
503	male	67	24	37.1	121	100	57	100	no	no	yes	1305	14.2	1.29	2.66	21.8	69	348	200	65.5	85.9	4.43	5.18	68	22.8	0.66	53	5.55	57.6	yes	no	no	no	no	no	no	no	no	no	no	no	no	no	8	9	2	1
504	male	81	15	35.9	105	118	46	98	no	yes	no	316	13.6	1.23	1.49	15.6	46	283	17.6	28.6	68.3	2.7	14.07	139	37.1	1.33	70	7.89	65	yes	no	no	no	no	no	no	no	no	no	no	no	no	no	11	11	3	1
505	male	65	16	35.6	83	87	59	97	no	yes	no	1268	13.7	1.24	4.1	34.6	120	222	200	8.9	14.3	4.46	2.99	61	32.9	0.91	52	8.95	69.1	no	no	no	no	no	no	yes	no	no	no	no	no	no	no	4	4	3	0
506	female	83	16	36.6	96	141	75	100	no	no	yes	244	15.5	1.4	2.1	18.7	63	131	2.9	24.5	33.5	4.25	11.3	78	25.4	1.21	32	11.73	46.4	yes	yes	no	no	no	no	yes	no	no	no	no	no	no	no	10	11	2	1
507	male	57	32	36.3	109	80	59	99	no	no	yes	203	11	1	2.5	24.6	82	300	0.9	19.8	28.9	4.74	13.83	84	32.2	1.23	77	7.06	58.3	yes	no	no	no	no	no	no	no	no	no	no	no	no	no	14	15	2	0
508	female	81	43	37.9	148	135	93	99	no	no	yes	10218	19.3	1.74	2.9	26.3	88	207	8.5	23.8		4.72	10.4	74	26.2	1.01	85	8.4	52.2	yes	yes	no	no	no	no	no	no	no	no	no	no	no	no	11	12	3	2
509	male	78	8	36.3	93	88	61	93	no	no	yes				2.18	21.7	104	268	155.8	63.3	27	4.11	9.28	148	33.8	0.89	32	9.18	71.9	yes	no	no	no	no	no	no	yes	no	no	no	no	no	no	9	10	3	1
510	female	59	49	37.3	106	125	65	100	no	no	yes	50	11.4	1.04	1.81	16.4	52	141	4.2	14.1	20.5	4.43	26.35	153	34.3	1.35	58	12.15	59.8	yes	yes	no	no	no	yes	no	no	no	no	no	no	no	no	13	14	1	0
511	male	59	17	36.9	105	150	95	96	no	no	yes	530	13.5	1.22	3.52	36.2	123	81	2.7	49	92.5	3.92	5.54	74	30.7	1.11	53	9.5	58.3	no	no	no	no	yes	no	no	no	no	no	no	no	no	no	2	5	4	0
512	female	59	14	37.1	117	111	69	100	no	no	yes	240	18.1	1.64	2.55	22.5	73	106	1.6	18.8	26.2	4.07	8.72	78	30	1.59	37	9.4	48.9	yes	yes	no	no	yes	no	no	no	no	no	no	no	no	no	10	13	4	1
513	male	90	40	37.2	89	179	85	100	no	yes	no	1724	12.3	1.12	3.2	21.8	70	360	48.7	10	22.5	3.68	6.05	122	31.3	1	111	6.22	62.6	yes	yes	no	no	no	no	no	no	no	no	no	no	no	no	6	6	2	0
514	male	40	6	35.3	150	111	80	100	no	no	yes	72	13.3	1.21	3.86	32.6	106	303	2.7	10.8	12.6	3.67	14.8	99	38.4	1.53	57	8.07	63.5	yes	yes	no	no	no	no	no	no	no	no	no	no	no	no	8	9	1	2
515	male	30	28	35.7	110	144	73	99	no	no	yes	292	12.5	1.13	3.88	36.5	123	254	5	69.8	21									no	no	no	no	no	no	no	no	no	no	no	no	no	no			1
516	male	70	5	36	109	124	59	100	no	no	yes	386	14.4	1.31	2.96	27.2	95	170	3.9	18.6	21.2	3.78	15.14	127	31.8	1.2	57	11.08	58.4	yes	no	no	no	no	no	no	no	no	no	no	no	no	no	11	12	2	1
517	male	52	9	36	95	105	78	100	no	yes	no				4.32	41.8	142	202	2.3	25.3	21.3	3.39	6.36	86	42.5	1.37	69	8.49	73.6	no	no	no	no	no	no	no	no	no	no	no	no	no	no	1	1	0	1
518	male	72	19	34.5	98	126	64	100	no	yes	no	2649	15.9	1.44	2.12	20.7	71	88	27.8	12.8	87.4	4.51	5.56	124	20.8	0.75	114	6.43	48.7	yes	yes	no	no	no	no	no	no	no	no	no	no	no	no	6	6	1	1
519	male	62	195	36.8	91	103	69	94	no	no	yes	25680	15.7	1.42	4.22	34.8	124	29	200	0.5	16.7	4.44	44.7	349	19.5	0.63	48	6.3	50.6	no	yes	no	yes	no	no	no	no	yes	no	no	no	no	no	8	9	4	2
520	male	76	30	37	83	118	47	98	no	no	yes	695	15.3	1.39	2.98	25.3	83	532	200	15.3	33.9	1.73	5.93	88	27.1	0.7	77	8.5	65.7	no	no	no	no	no	no	no	no	no	no	no	no	no	no	6	7	1	2
521	female	59	24	36	122	117	69	99	no	no	yes	139	11.1	1.01	3.09	28.2	97	202	1.9	10.4	15.3	3.21	16.71	82	34.8	1.38	50	9.38	60	no	no	no	no	no	no	no	no	no	no	no	no	no	no	11	12	1	0
522	male	80	30	36.5	81	149	35	97	no	no	yes	2129	14.9	1.35	2.76	17.5	42	386	52.5	7.6	14.7	4.01	9.49	103	30.1	0.69	50	6.7	73.8	yes	yes	no	no	no	no	no	no	no	no	no	yes	no	no	9	12	4	1
523	male	80	19	37.5	105	184	97	95	no	yes	no	838	12.1	1.1	5.77	52.1	173	284	4.1	19.5	23.9	3.84	8.82	110	38.9	1.01	106	6.52	77.5	no	no	no	no	no	no	no	no	no	no	no	no	no	no	4	4	3	2
524	male	39	2	36.3	77	154	82	100	no	no	yes	100	11.5	1.04	3.7	35	117	227	1.4	36.3		3.93	14.96	104	37.3	1.45	67	6.77	63	no	no	no	no	no	no	no	no	no	no	no	no	no	no	7	8	0
525	male	54	13	35.9	105	105	64	100	no	no	yes	178	11.7	1.06	3.32	29.1	99	293	4.3	28.6	35.2	3.52	15.38	97	35.1	1.42	63	9.73	59.9	yes	no	no	no	no	no	no	no	no	no	no	no	no	no	12	13	1
526	male	59	25	36	95	111	39	97	no	no	yes	207	18.8	1.7	3.24	23.1		100	2.4	19.6	29.1	4.54	9.5	81	33	1.11	75	5.94	62.6	yes	no	no	no	no	no	no	no	no	no	no	no	no	no			0	0
527	female	53	30	36.5	116	117	87	91	no	no	yes	25386	11.8	1.07	4.88	46.8	150	131	1.8	101.1	77.9	4.89	11.58	134	32.1	1.06	35	18.17	62.4	no	no	no	no	no	no	no	no	no	no	no	no	yes	no	5	6	3	1
528	male	82	13	34.8	61	150	57	100	no	no	yes				3.92	37.3	128	99	1.9	26.1	38	4.71	5.61	94	38.3	1.15	70	8	71.5	no	no	no	no	no	no	yes	yes	no	no	no	no	no	no	1	2	2	2
529	male	57	30	35.5	91	79	52	100	no	no	yes	256	11.7	1.06	4.11	38.6	126	261	2.3	44	27.9	4.04	18.53	85	33	1.19	55	9.47	60.8	yes	yes	no	no	no	no	yes	no	no	no	no	yes	no	no	8	11	4	1
530	female	72	15	36.2	95	98	76	93	no	yes	yes	1314	15.9	1.43	2.88	27.6	88	164	5.9	25.6	35.4	4.86	13.08	135	23.7	0.68	21	22.29	58.8	yes	yes	no	no	no	no	no	no	no	no	no	no	no	no	12	13	3	2
531	male	77	19	36	92	113	61	99	no	no	yes	602	12.7	1.15	2.21	22.2	71	94	4.2	22.3	26.3	4.25	15.19	127	33.2	1.19	79	8.08	61.2	yes	no	no	no	no	no	no	no	no	no	no	no	no	no	10	11	1	1
532	female	36	14	36.9	111	113	64	100	no	no	yes	388	13.4	1.21	4.55	37.7	127	355	1.6	8.9	13.3	3.74	13.43	62	38.9	1.22	60	6.75	70.8	no	no	no	no	no	no	no	no	no	no	no	no	no	no	5	6	1	2
533	male	79	4	36	83	138	96	100	no	no	yes	818	13	1.18	3.54	32	103	117	3.2	17.8	33.3	4.45	10.73	92	34.5	1.11	40	7.44	65.7	yes	no	no	no	no	no	no	no	no	no	no	no	no	no	7	8	1	1
534	male	65	17	36.6	92	115	72	99	no	yes	no	1559	12.4	1.05	4.48	34.1	110	175	10.2	33	25	4.18	14.69	76	33.6	1.18	39	7.07	62	no	no	no	no	no	no	no	no	no	no	no	no	no	no	7	7	1	0
535	male	82	54	35	82	100	38	99	no	yes	yes	292	10.2	0.93	2.01	18.8	56	189	3.4	15.6	25.1	4.06	8.3	84	28.7	1.14	88	5.88	53.9	yes	yes	no	no	no	no	no	no	no	yes	no	no	no	no	10	11	2	2
536	male	66	19	36.3	97	76	52	90	no	no	yes	4788	17.5	1.58	2	13.7	46	55	200	13.5	18.8	3.59	19.46	190	30.1	0.81	18	5.71	67.2	yes	no	no	no	no	no	no	no	no	no	no	no	no	no	13	14	3	1
537	male	52	10	37.3	95	120	70	95	no	yes	yes	44	12.9	1.17	2.19	20.5	67	226		13.5	19.9	3.92	14.36	102	35.5	1.33	56	8.11	62.2	yes	no	no	no	no	no	no	no	no	no	no	yes	no	no	10	13	2	0
538	male	62	6	36	124	264	216	97	no	no	yes	15946	20.9	1.86	2.44	22.5	72	62	14.6	10.2	31.5	3.43	4.56	119.2	27	1.2	39	13.98	49.5	yes	yes	no	no	no	no	no	no	no	no	no	no	no	yes	7	8	2	1
539	male	89	22	36.9	109	102	58	98	no	no	yes	1468	12.6	1.14	2.09	20.1	65	128	96.9	11	17.1	3.73	10.39	88	23.3	1.03	34	11.05	45.9	yes	no	no	no	no	no	no	no	no	no	no	no	no	no	12	13	3	1
540	female	86	23	38.3	88	179	75	93	no	no	yes	7072	12.9	1.17	2.06	19.7	63	237	200	44.1	84.1	4.81	25.32	223	27.6	0.62	48	7.27	72	yes	no	no	no	no	no	no	no	no	no	no	no	no	no	12	13	2	1
541	male	80	30	36.7	98	72	41	99	no	yes	yes	1732	10.8	0.98	3.26	33.2	109	171	43.8	16.2	30.2	5.02	21.98	170	35.7	1.32	73	7.19	62.7	no	no	no	no	no	no	no	no	no	no	no	no	no	no	10	11	4	0
542	male	47	6	36.7	112	108	53	100	no	no	yes	36	14.2	1.28	1.73	16.4	56	249	3.9	18.7	17.3	3.6	11.87	80	32.7	1.81	28	8.79	50.8	yes	yes	no	no	no	no	no	no	no	no	no	no	no	no	12	13	1	1
543	male	44	25	37.4	77	121	74	95	no	no	yes	2404	17.7	1.59	3.7	25.4	75	82	13.3	14.9	31.2	3.7	7.81	83	27.3	0.83	100	5.14	60.1	yes	yes	yes	no	yes	no	no	no	no	no	no	no	no	no	8	11	3	2
544	male	81	26	35.8	85	83	54	99	no	yes	no	427	12.1	1.1	2.67	25.4	84	199	22	5.5	11.2	3.91	33.48	98	28	1.08	60	6.36	53.9	yes	yes	no	no	no	no	no	no	no	no	no	no	no	no	15	15	4	2
545	male	51	29	37.6	87	104	66	100	no	no	yes	6769	16.1	1.45	3.12	26	79	173	200	68.7	826.7	4.17	8.77	90	25.1	0.63	38	7.07	64.9	yes	yes	no	no	yes	no	no	no	no	no	yes	no	no	no	10	13	3	2
546	female	46	8	36.4	96	117	81	100	no	no	yes	148	12.9	1.17	2.61	20.8	56	317	6.5	13.3	15.4	3.22	17.88	71	32	1.4	65	5.88	54.9	yes	no	no	no	no	no	no	no	no	no	no	no	no	no	10	11	0	0
547	male	48	183	35	112	151	85	100	no	yes	yes				3.57	34.1	117	37	200	221.6	690.1	6								no	no	no	no	no	no	no	no	no	no	no	no	no	no			1
548	male	54	21	36.7	89	130	74	99	no	yes	yes	546	11.5	1.04	2.3	20.4	67	266	22.5	15.2	17.7	3.84	50.31	619	31.2	1.01	95	5.35	62.2	yes	no	no	no	no	no	yes	no	no	no	no	no	no	no	12	13	0	1
549	male	63	19	36.9	111	125	86	100	no	no	yes	321	24.8	2.22	1.62	13.1	40	109	19.4	0.2	17.7	4.5								yes	yes	no	no	no	no	no	no	yes	no	no	no	no	no			5
550	male	44	20	36.2	106	137	98	97	no	yes	yes	413	10.4	0.95	4.76	42.8	148	225	1.3	45.7	37.4	4.14	10.52	88	37.3	1.15	48	6.89	69.6	no	no	no	no	no	no	no	no	no	no	no	no	no	no	5	6	1	1
551	female	57	3	37.5	95	96	46	97	no	yes	yes	445	13.3	1.2	1.66	14.7	46	142	1.5	7.3	12.3	3.87	8.92	74	26.2	1.65	125	7.14	42.1	yes	yes	no	no	no	no	no	no	no	no	no	no	no	no	11	12	2	2
552	male	69	30	36.2	58	105	51	98	no	yes	no	236	13.7	1.24	2.48	19.6	56	191	16	7.8	12.9	3.34	7.29	97	29.3	1.02	31	8.94	57.9	yes	no	no	no	no	no	no	no	no	no	yes	no	no	no	9	9	4	2
553	male	50	21	37.6	81	110	70	95	no	yes	no	207	16.1	1.46	2.76	23.7	73	60	3.2	6.5	29.5	4.63	6.45	77	28.2	1.3	32	8.7	49.9	yes	yes	no	no	yes	no	no	no	no	no	no	no	no	yes	6	8	3	2
554	female	91	19	37	85	140	73	97	no	yes	yes	387	13.2	1.2	3.2	27.5	87	187	0.6	10	18.8	3.82	9.38	72	37.3	1.51	65	8.89	62	no	no	no	no	no	no	no	no	no	no	no	no	no	no	9	10	2	1
555	male	70	19	36.3	148	114	74	88	no	no	yes	692	15.1	1.36	2.89	25.8	83	236	29.5	6.5	15.1	4.52	19.27	118	24.6	1.23	23	11.27	44.6	yes	yes	no	no	no	no	no	no	no	no	no	no	yes	no	11	12	4	1
556	female	76	3	36.8	89	124	63	100	no	no	yes	379	12.1	1.1	3.26	29.2	96	91	6.5	18	19.7	4.31	17.37	78	37.8	1.45	50	6.94	63.9	yes	yes	no	no	no	no	no	no	no	yes	no	no	no	no	10	11	1	2
557	male	53	5	37.1	127	101	75	87	no	yes	no	97	11.5	1.04	2.84	26	87	286		19.4	18.6	3.47	11.55	103	33.3	1.36	48	8.64	57.8	yes	no	no	no	no	no	no	no	no	no	no	no	no	no	12	12	1	1
558	male	79	134	38.4	173	110	74	95	no	no	yes	3614	13.7	1.24	3.84	33.4	114	38	200	13.3	32.2	5.27	17.87	135	18.8	0.77	27	4.85	43.1	no	no	no	no	no	no	no	no	no	no	no	no	yes	no	8	9	4	2
559	male	84	11	37	86	96	52	32	no	yes	yes	10726	16	1.44	3.39	31.7	102	313	200	30.9	48.2	4.69	11.88	68	27.2	0.61	41	6.5	71.5	no	no	no	no	no	no	no	no	no	no	no	no	no	no	9	10	4	2
560	male	55	45	36.8	88	109	71	96	no	no	yes	212	17.1	1.54	2.4	22.8	76	55	4.5	48.4	56.2	4.18	9.55	65	25.4	1.09	55	7.88	48.8	yes	yes	no	no	yes	no	no	no	no	no	no	no	no	no	10	13	3	2
561	female	63	12	36.3	100	86	43	99	no	no	yes	947	14.9	1.35	1.25	12.1	38	251	186.5	16.3	28.9	4.4	15.13	86	20.5	0.55	46	6.42	57.6	yes	no	no	no	no	no	no	no	no	no	yes	no	no	no	14	15	6	1
562	male	53	23	37.4	123	112	78	99	no	no	yes	1890	16.5	1.49	2.51	24	80	163	17.3	102.2	449	3.22	11.7	93	26.2	0.76	63	5.97	60.9	yes	yes	no	no	yes	no	no	no	no	no	no	no	no	no	11	14	4	2
563	female	67	4	37.6	107	116	71	94	no	no	yes	4005	12.5	1.13	2.74	25.5	85	131	16.2	8.5		3.65	4.44	69	32.8	1.23	151	6.25	59.5	no	no	no	no	no	no	no	no	no	no	no	no	no	no	7	8	2	0
564	male	21	5	36.8	114	106	60	100	no	no	yes	158	12.2	1.11	2.49	20.7	64	349	0.9	8.1		3.45	8.05	81	36.9	1.52	75	5.09	61.1	yes	no	no	no	no	no	no	no	no	no	no	no	no	no	11	12	1	1
565	male	78	28	36.8	94	121	68	97	no	no	yes	5250	15.1	1.36	1.97	19	59	153	25.3	17.1		3.88	8.43	86	19.6	1.01	98	6.4	39.1	yes	no	no	no	no	no	no	no	no	no	no	no	no	no	9	10	1	2
566	female	59	23	37.6	100	121	73	99	no	no	yes	906	13.9	1.26						18.8		4.04	11.77	77	32.6	0.86	34	6.68	70.5	yes	no	no	no	yes	no	no	no	no	no	no	no	no	no	5	8	4	0
567	male	21	4	36	101	116	48	98	no	yes	no				4.78	41.5	144	290	0.8	10.5		3.35	2.68	74	43.4	1.6	60	5.78	70.6	no	no	no	no	no	no	no	no	no	no	no	no	no	no	1	1	1
568	male	61	1	36.1	88	135	68	100	no	no	yes	759	12	1.09	2.34	18.3	52	134	30	8.7	18.2	3.84	10.84	101	35.4	0.91	43	5.69	74.5	yes	no	no	no	yes	no	no	no	no	no	no	no	no	no	10	13	4	2
569	female	83	7	36.3	103	138	47	100	no	yes	no	2072	9.8	0.89	2.28	16.7	48	437	6.7	11.5	19.4	2.62	6.14	91	31.8	0.98	68	7.27	64.2	yes	no	no	no	no	no	no	no	no	no	no	no	no	no	7	7	3	1
570	male	71	23	36.9	107	114	54	100	no	no	yes	251	22.5	2.02	1.21	10.9	27	150	2.7	22.1	56.3	6.05	12.65	115	22.5	1.04	17	20.02	44.1	yes	yes	yes	no	no	no	no	no	no	no	no	no	no	no	11	12	2	2
571	female	63	26	38	93	146	75	99	no	no	yes	54	12	1.09	2.08	18.5	58	167	1.7	26.6	28.2	3.88	10.51	77	35.5	1.59	34	6.33	57.8	yes	no	no	no	no	no	yes	no	no	no	no	no	no	no	10	11	1	1
572	male	75	5	37.2	80	130	90	98	no	no	yes	634	11.2	1.02	2.15	18.3	55	549	8.8	18.1		3.46	4.87	78	26.1	0.82	50	6.23	58	yes	no	no	no	no	no	no	no	no	no	no	no	no	no	6	7	1	2
573	male	18	2	37.1	87	90	63	98	no	yes	yes	121	13.4	1.21	4.53	37.3	126	304	1	9.5		4.73	7.86	90	39.3	1.51	35	6.76	65.3	yes	yes	no	no	no	no	no	no	no	no	no	no	no	no	5	6	2	2
574	male	73	23	37.5	57	126	49	98	no	yes	no	8121	13.8	1.25	2.03	17.5	55	186	65.3	24.5	166	3.66	7.7	96	23.3	0.6	47	8.58	62	yes	yes	no	no	yes	no	no	no	no	no	yes	no	no	no	8	10	4	2
575	male	48	17	35	76	123	86	54	yes	yes	no	100	11.3	0.86	5.2	49.6	176	182	1.3	63.2	28.2	3.95	4.13	74	44.4	1.27	82	8.39	79.3	no	no	no	no	no	no	no	no	no	no	no	no	no	no	0	2	0	1
576	male	63	10	37.3	92	124	76	99	no	no	yes	321	18.9	1.7	3.66	27.7	86	25	8.5	23.6	49	4.6	8.82	98	35.3	1.37	52	14.2	61.1	yes	yes	no	no	yes	no	no	no	no	no	no	no	no	no	9	12	4	2
577	male	24	35	36.7	129	95	49	100	no	no	yes	427	13.7	1.24	0.92	9.1	30	71	3	56.6	58.1	3.28	9.97	99	45.5	2.1	117	7.72	67.2	yes	yes	no	no	no	no	no	no	no	no	no	no	no	no	12	13	2
578	male	42	30	36	146	131	65	98	no	yes	yes	141	9.7	0.88	5.25	49.8	161	284	1.4	41.5	27	5.03	8.72	154.1	45.3	1.1	39	33.81	86.5	no	no	no	no	no	yes	no	no	no	no	no	no	no	no	4	5	1
579	male	63	6	36.9	78	81	49	100	no	no	yes	1377	23.5	2.1	2.11	16.1	48	134	1.6	9.6	22.7	4.24	13.73	113	19.7	1.19	50	10.46	36.2	yes	yes	no	no	no	no	no	no	no	no	no	no	no	no	13	14	3	2
580	female	88	66	36.6	78	147	50	96	no	yes	no				2.74	17.4	48	477	3.2	10.6	14.5	4.13	4.41	85	36.6	1.01	51	15.01	72.7	yes	no	no	no	no	no	no	no	no	no	no	no	no	no	6	6	2	0
581	female	49	5	37.3	66	131	85	99	no	no	yes	1088	14.8	1.34	3.26	28.7	92	25	25.5	9.3		3.68	13.43	158	56.4	2.2	172	5.29	82	yes	yes	no	yes	no	no	no	no	no	no	no	no	no	no	10	11	0
582	male	56	17	35.5	61	88	55	100	no	no	yes	109	11.8	1.07	3.27	28	97	230	1	11.9	15.4	3.81	12.81	78	35.8	1.77	48	7.34	56	no	no	no	no	no	no	no	no	no	no	no	no	no	no	13	14	2	0
583	male	40	9	36	103	111	62	96	no	yes	no				5.87	49.7	172	184	4.5	62.3		3.41	4.64	142	41.6	1.26	32	7.55	74.7	no	no	no	no	no	no	no	no	no	no	no	no	no	no	1	1	1
584	male	77	23	35.6	113	161	74	99	no	no	yes				3.49	30.8	105	214	61.1	8.7	25.9	3.61	14.69	110	34.3	1	78	7.57	68.5	yes	no	no	no	no	no	no	no	no	no	no	no	no	no	8	9	2	1
585	female	32	15	36.5	111	99	58	99	no	yes	no	598	10.7	0.97	4.8	42.2	151	319	1.8	33.2	23	3.35	5.14	76	43.8	1.28	160	6.15	78	no	no	no	no	no	no	no	no	no	no	no	no	no	no	3	3	2
586	male	56	9	37.7	94	117	72	96	no	no	yes	609	13.7	1.24	3.97	36.6	128	131	9.4	40.1	147.6	4.93	11.59	78	31.9	0.8	42	6.12	72	no	no	no	no	no	no	no	no	no	no	yes	no	no	no	5	6	3	1
587	male	87	23	36.6	89	85	50	100	no	no	yes	1769	14.1	1.28	1.85	16	49	6	31.6	1.3	16.2	3.37	11.99	72	19.7	0.73	33	13.58	46.8	yes	no	no	yes	no	no	no	no	no	no	no	no	no	no	13	14	4	1
588	female	48	25	37.3	95	144	105	100	no	no	yes	1631	10.9	0.99	2.4	20.4	68	461	126	3.6	23.5	3.13	4.72	99	24.1	0.9	37	2.71	50.8	yes	yes	no	no	no	no	no	no	no	no	no	no	no	no	6	7	0	2
589	male	58	122	37.2	91	102	73	100	no	no	yes	2675	29.2	2.65	2.37	21.4	65	93	25.8	1.5	14.1	3.3	1.94	67	21.3	0.74	54	6.33	50.2	yes	yes	no	no	yes	no	yes	no	no	no	no	no	no	yes	7	10	3	2
590	male	57	22	36.5	94	101	66	97	no	no	yes	730	12.4	1.12	1.58	15.5	49	31	5.4	12.8	21.7	3.22	13.52	519	24.8	0.98	134	6.11	50	yes	no	no	no	yes	no	no	no	yes	no	no	no	no	no	11	14	3	2
591	male	91	20	36.8	106	168	78	97	no	no	yes	732	10.3	0.94	4.06	38.9	135	231	1.9	15.8	26	3.5	6.59	112	39.8	1.15	122	6.95	74.5	no	no	no	no	no	no	no	no	no	no	no	no	yes	no	3	4	5	1
592	male	78	12	37.3	90	191	109	95	no	yes	no	525	11.4	1.04	4.1	35.6	119	180	22.1	12.7	30.5	3.58	9.7	121	36	0.98	61	5.36	72.7	no	no	no	no	no	no	yes	no	no	no	no	yes	no	no	6	8	3	0
593	male	78	28	37	66	105	42	96	no	no	yes	5863	10.6	0.96	1.91	19.3	60	206	17.7	5.5	20	5.64	36.08	508	28.8	0.95	42	9.44	59	yes	yes	no	no	no	yes	no	no	yes	no	no	no	no	no	13	14	4	3
594	male	76	53	36	118	144	94	97	no	no	yes	404	15.8	1.43	2.52	23.5	76	112	15.3	15.7	23.9	5.68	28.46	111	30.4	0.86	61	12.61	65.6	yes	no	no	no	no	yes	no	yes	no	no	no	no	yes	no	13	14	4	0
595	female	79	25	36.2	71	181	72	99	no	no	yes	456	9.6	0.88	4.11	38.5	127	161	6	14	24.2	3.83	6.15	72	39.5	1.01	87	6.74	78.7	no	no	no	no	no	no	no	no	no	no	no	no	no	no	0	1	1	2
596	male	68	18	37.5	99	98	41	100	no	yes	yes	350	20.2	1.81	3.53	33	115	52	3	38.3	99.9	3.74	3.56	105	22.4	0.66	75	8.38	56.4	yes	yes	no	no	no	no	no	no	no	no	no	no	no	no	5	6	3	1
597	male	50	24	37.9	67	90	59	92	no	yes	yes	2359	14.3	1.29	1.78	16.3	56	47	25.5	6.9	21.1	3.8	9.8	125	21.3	0.96	55	4.95	43.5	yes	yes	no	no	no	no	no	no	no	no	no	no	no	no	11	12	2	2
598	male	59	6	37.2	95	113	58	98	no	no	yes	566	16.7	1.51	2.37	20.2	57	84	4.4	26.9	68	3.82	14.95	110	23.7	0.86	52	6.85	51.1	yes	no	no	no	no	no	no	no	no	no	no	no	no	no	10	11	0	1
599	female	77	18	36.4	80	126	47	100	no	yes	no	552	11.2	1.02	2.47	23.8	78	249	16.3	10.5	12.9	3.99	14.05	79	29.3	1.19	60	8.27	54	yes	no	no	no	no	no	no	no	no	no	no	no	no	no	10	10	1	3
600	male	71	112	37.9	104	89	67	100	no	no	yes	1971	18.7	1.68	1.89	18.7	59	357	9.9	77.2	101.6	4.63	31.17	250	30.6	1.03	31	7.51	60.3	yes	no	no	no	no	no	no	no	no	no	no	no	no	no	16	17	3	1
601	male	96	4	37.3	119	174	115	100	no	no	yes	19068	10.4	0.95	3.39	27.6	96	28	200	13	58.5	4.49	20.87	453	24.3	1.03	37	6.15	48	no	no	no	no	no	no	no	yes	yes	no	no	no	no	no	11	12	6
602	male	75	12	36.3	91	137	78	99	no	yes	no	1920	12.9	1.16	2.52	22.3	73	50	15.2	37.7	62.6	3.96	4.24	58.3	30.9	0.76	54	4.97	71.8	no	no	no	no	yes	no	no	no	yes	yes	no	no	no	no	6	8	4	0
603	male	72	21	37.5	72	127	72	99	no	no	yes	1066	11.6	1.05	2.21	20.3	67	69	5.5	6.9	20	3.72	11.12	86	23.6	1.22	138	4.07	42.9	yes	no	no	no	no	no	no	no	no	no	no	no	no	no	10	11	1	2
604	male	78	23	37.8	101	155	88	95	no	no	yes	2178	12.6	1.14	2.47	19.8	60	220	6.5	59.1	93.3	4.26	14.46	141	32.7	1.26	53	7.7	58.6	yes	no	no	no	no	no	no	no	no	no	no	no	no	no	11	12	2	1
605	male	46	39	37.6	119	131	74	100	no	no	yes	616	21.2	1.89	1.46	13.8	47	116	15.4	37.2	152.5	5.1	19.37	200.2	20.5	0.65	142	7.62	51.8	yes	yes	no	no	yes	no	no	no	no	no	no	no	no	no	11	14	4	2
606	male	86	7	36	77	152	102	100	no	no	yes	541	11.4	1.04	2.69	26.9	88	212	1.2	13.9	20	3.84	7.49	96	33.8	1.48	67	5.95	56.6	no	no	no	no	no	no	no	no	no	no	no	no	no	no	8	9	2	1
607	male	91	15	36.3	89	134	77	100	no	yes	yes	972	12	1.09	4.05	35.3	117	177	16.3	16.5	26.1	4.12	15.77	133	33.3	1.11	44	10.87	63.4	no	no	no	no	no	no	no	no	no	no	no	no	no	no	7	8	2	1
608	female	49	4	37	90	106	55	100	no	no	yes	332	13.5	1.21	2.89	25.6	76	70	2.2	22.8	55.6	3.62	6.68	48.2	32.5	0.92	181	8.03	67.9	yes	yes	no	no	yes	no	no	no	no	no	no	no	no	no	9	12	3	0
609	male	80	30	36	129	148	92	100	no	no	yes	653	11.3	1.03	4	34.6	116	199	2.1	24.4	17.2	3.3	13.4	130	34.8	1.24	71	9.63	62.9	no	no	no	no	no	no	no	no	no	no	no	no	no	no	8	9	3	0
610	male	63	22	37.2	94	121	79	98	no	yes	no	430	10.5	0.96	1.95	18.6	63	196	2.6	27	23.3	3.44	5.33	63	34	1.57	63	6.08	55.7	yes	no	no	no	no	no	no	no	no	no	no	no	no	no	6	6	1	1
611	male	78	8	36.2	74	111	57	97	no	yes	no	399	16.2	1.46	3.05	30.4	108	85	3.3	28.8	62.1	4.34	7.08	69	26.2	0.89	41	9.12	55.5	yes	no	no	no	no	no	yes	no	no	no	no	no	no	no	5	5	1	2
612	male	52	59	36.6	119	94	57	100	no	no	yes	915	16.2	1.46	2.42	22.2	69	225	140.4	18	69.1	3.73	4.2	91	24.8	0.56	29	7.52	68.8	yes	no	no	no	no	no	no	no	no	no	yes	no	no	no	9	10	5	1
613	female	51	4	37.2	103	103	65	96	no	no	yes	718	15.1	1.36	2.16	18.9	61	166	56.6	269.3	447.7	6.47	35.46	482	28.5	1.11	446	10.41	54.1	yes	no	no	no	no	yes	no	no	yes	no	no	no	no	no	14	15	4	1
614	male	69	4	36.3	97	88	56	100	no	no	yes	749	20.4	1.84	1.78	17.7	54	72	5.3	16.5	41.3	3.74	9.4	95	21.6	0.57	38	8.55	59.7	yes	yes	yes	no	no	no	no	no	no	no	no	no	no	no	12	13	3	3
615	male	55	7	36.8	122	137	69	100	no	no	yes	133	11.2	1.02	3.86	37.4	125	352	2	19.2	16.6	4.39	10.23	93	37	1.44	37	7.11	62.7	no	no	no	no	no	no	no	no	no	no	no	no	no	no	6	7	1	1
616	male	49	3	36.7	73	134	86	100	no	yes	no	130	11.8	1.07	3.43	29.3	104	151	5.5	17.4		3.9	17.29	162	38.9	1.31	92	5.36	68.6	no	no	no	no	no	no	no	no	no	no	no	no	no	no	7	7	0	1
617	male	81	5	36.9	69	134	56	98	no	yes	yes	789	11	1	3.72	34.9	113	294	4.2	23	48.3	3.27	4.63	107	33.4	1.16	211	6.78	62.3	no	no	no	no	yes	no	no	no	no	no	no	no	no	no	3	6	5	2
618	male	83	12	36.4	88	107	67	97	no	no	yes	906	17.6	1.59	1.71	15.1	49	76	4.8	2.2	11.4	2.56	15.48	76	20.5	1.69	27	6.12	32.6	yes	yes	yes	no	no	no	yes	no	no	no	no	no	no	no	11	12	2	2
619	male	68	31	37.3	106	82	48	99	no	yes	no	258	11.4	1.04	2.22	20.7	68	124	3.7	17.5	15.5	3.69	13.24	102	32.9	1.69	37	8.14	52.4	yes	no	no	no	no	no	no	no	no	no	no	no	no	no	14	14	3	1
620	male	57	5	36.8	64	120	59	100	no	no	yes	537	18	1.62	1.71	16.2	55	33	5.9	30.9	51.7	5.03	13.35	97	22	1.08	78	11.18	42.4	yes	yes	no	no	yes	no	no	no	no	no	no	no	no	no	10	13	3
621	male	66	9	36.5	109	84	56	98	no	yes	no	40	10.9	0.99	2.79	26.2	87	213	1.1	15.2	18.9	4.31	15.14	73	35.4	1.59	48	6.05	57.6	no	no	no	no	no	no	yes	no	no	no	no	no	no	no	14	14	3	1
622	male	82	20	36.5	73	125	64	98	no	no	yes	565	14.4	1.22	3.67	32.1	107	134	4.9	36.9	63.3	4.72	13.08	120.1	32.7	1.22	67	7.73	59.4	no	no	no	no	no	no	no	no	no	no	no	no	no	no	7	8	2	0
623	male	91	4	36.5	69	146	58	99	no	yes	yes	910	10.7	0.97	4.42	37.2	125	183	4.1	13.6	22.3	3.76	5.8	102	38.7	1.16	38	18.86	72.1	no	no	no	no	no	no	no	no	no	no	no	no	no	no	1	2	2	2
624	male	60	7	35.7	140	90	61	80	no	no	yes	743	15.6	1.41	2.15	13.9	37	355	18.2	12.6	29.5	4.88	16.27	204	31.7	1.32	33	10.71	55.8	yes	no	no	no	no	no	no	no	yes	no	no	no	no	no	13	14	5	0
625	male	83	203	37	122	90	55	90	no	yes	no	4257	13.6	1.22	2.89	27	85	308	67	37.7	63.5	3.46	39.19	199	26	0.46	84	7.44	82.3	yes	no	no	no	no	no	no	no	no	no	no	no	yes	no	15	15	6	2
626	male	65	14	36.7	72	109	70	99	no	no	yes	1242	17.3	1.56	3.38	29.3	93	70	1.8	17.2	26.2	4.62	10.16	90	29.7	1.51	38	10.46	49.4	no	no	no	no	yes	no	no	no	no	no	no	no	no	no	11	14	4	1
627	female	82	9	36.7	150	116	57	70	no	no	yes	855	13.9	1.26	1.63	16	51	81	30.1	6.5	21.2	2.83	10.28	67	23	1.04	163	7.33	45.2	yes	yes	no	no	no	no	no	no	no	no	no	no	no	no	11	12	3	1
628	male	59	3	37.6	149	70	43	91	no	no	yes	4602	38.7	3.43	1.59	14.7	48	95	17.7	449.5	1416.4	4.11	4.29	141	18.3	1.62	105	14.27	29.6	yes	yes	no	no	no	no	no	no	no	no	no	no	no	no	10	11	2	2
629	female	70	20	36.7	93	99	60	90	no	no	yes	12135	16.9	1.52	3.71	34.4	110	72	59.7	55.8	334.7	5.78	28.28	189	25.9	0.85	51	9.07	56.3	no	yes	no	no	yes	no	no	no	no	no	no	no	no	no	9	12	6	2
630	male	53	6	37	70	108	77	99	no	no	yes	222	10.7	0.97	4.33	31	97	230	1.5	75	152.7	3.52	4.66	95	41.4	1.41	58	3.9	70.8	no	no	no	no	no	no	no	no	no	no	no	no	no	no	7	8	0	2
631	male	70	5	36.7	94	117	73	98	no	no	yes	7002	14.3	1.29	2.97	32.2	105	24	2.6	50.6	215.4	2.4	3.12	108	27.2	0.69	71	7.61	66.5	yes	yes	yes	no	yes	no	no	no	no	no	no	no	no	no	3	6	4	3
632	male	67	31	37.1	119	122	64	100	no	no	yes	287	13.6	1.23	1.67	14.7	44	238	3.5	56.8	73.7	4.3	6.91	133	37.6	1.19	90	19.53	69.3	yes	yes	no	no	no	yes	yes	no	no	no	no	no	no	no	9	10	2	1
633	male	51	6	37	97	135	93	99	no	no	yes				3.06	28.4	93	243	1.8	18.5		3.15	4.58	87	39.3	1.81	77	5.2	61	no	no	no	no	no	no	no	no	no	no	no	no	no	no	6	7	0	2
634	female	85	27	36.4	110	141	85	94	no	no	yes	1375	12.8	1.16	3.27	29.2	100	179	32.3	5.6	29.7	4.49	6.39	109	22.5	0.56	37	12.18	62.4	no	no	no	no	no	yes	no	no	no	no	no	yes	no	no	2	5	5	3
635	male	62	6	37.2	104	99	59	98	no	no	yes	261	13.7	1.24	1.57	15.4	51	161	173.6	1	13	4.13	12.89	76	20.5	1.15	32	15.19	38.3	yes	no	no	no	no	no	no	no	no	no	no	no	no	no	13	14	3	2
636	male	53	93	36.9	104	120	80	93	no	no	yes	717	12.2	1.11	4.02	33.9	114	235	9.7	27.8	37.7	3.66	4.45	86	35.1	1.29	116	5.11	62.3	no	no	no	no	no	no	no	no	no	no	no	no	no	no	4	5	1	1
637	male	86	6	37	96	100	67	99	no	no	yes	968	12.5	1.13	3.06	26.7	85	249	13.8	12.6	26.9	4.22	5.21	75	30	1.01	58	4.97	59.8	yes	yes	no	no	no	no	no	no	no	no	no	no	no	no	7	8	2	0
638	female	66	8	36.8	94	139	66	100	no	no	yes	120	11	1	2.54	24.1	72	78	1.6	17.5	22.3	3.65	5.44	75	37.7	1.33	56	6.71	66.1	yes	no	no	no	no	no	no	no	no	no	no	no	no	no	6	7	1	3
639	male	55	16	36.2	62	98	66	99	no	yes	yes	341	10.7	0.97	4.95	46	153	150	1.1	11.4	28.4	3.34	6.92	90	43	1.36	108	6.37	74.6	no	no	no	no	no	no	no	no	no	no	no	no	no	no	4	5	2
640	male	41	43	37	143	129	70	99	no	no	yes	1374	19.3	1.76	2.29	16	48	103	2.3	19.9	53	4.27	8.94	108	21.8	1.61	62	11.07	35.3	yes	yes	no	no	yes	no	no	no	no	no	no	no	no	no	10	13	4	2
641	male	76	59	37.3	86	163	68	99	no	yes	yes	6540	10.6	0.96	2.38	22.4	71	203	19.8	11.3	22.3	3.33	4.82	105	29.2	1.23	100	4.28	52.9	yes	no	no	no	no	no	no	no	no	no	no	no	no	no	6	7	1	1
642	male	37	6	35.3	149	90	45	93	no	no	yes	7575	27.8	2.5	1.68	15.5	51	58	0.5	152.8	450.4	4.52	13.64	153	16.8	1.38	203	10.93	29	yes	yes	yes	no	no	no	no	no	no	no	no	no	no	no	13	14	2	1
643	male	53	31	37.2	120	82	49	96	no	no	yes	603	20.4	1.87	1.49	13.6	45	113	11.9	23.3	45.3	3.84	7.18	135	23	1.55	62	11.27	37.8	yes	yes	no	no	yes	no	no	no	no	no	no	no	no	no	12	15	5	2
644	female	57	16	37.6	122	147	54	93	no	no	yes	33710	12.6	1.15	4.22	40.9	138	133	4.6	13.6	48.9	3.9	8.29	109	39.9	1.38	106	9.08	68.8	no	no	no	no	no	no	no	yes	no	no	no	no	no	no	4	5	1
645	female	80	19	36.8	96	158	75	99	no	no	yes	1136	13.1	1.19	4.01	33.8	113	224	55.1	6.5	19.6	3.65	4.79	79	31.6	0.7	41	13.61	77	no	no	no	no	no	yes	no	no	no	no	yes	no	no	no	1	2	5	0
646	female	85	6	36.2	62	173	84	99	no	yes	no	865	12.4	1.13	4.59	33.3	102	286	12.3	8.6	22.5	2.42	6.35	92	39.4	1.04	78	3.67	77.2	no	no	no	no	no	no	no	no	no	no	no	no	no	no	1	1	2	1
647	male	70	65	36.4	110	119	73	98	no	yes	no	674	12.1	1.1	3.51	32	113	288	27.1	13.2	21.4	4.34	22.39	179	26.8	1.22	33	9.93	48.7	no	no	no	no	no	no	no	no	no	no	no	no	no	no	8	8	2	2
648	male	29	5	36.5	121	115	68	99	no	no	yes	220	13.5	1.23	4.39	37.7	132	212	2.3	19.6	23.1	3.96	8.33	83	34.7	1.34	43	5.61	60.6	no	no	no	no	no	no	no	no	no	no	no	no	no	no	4	5	1	0
649	male	68	25	36	82	127	74	99	yes	yes	no	1330	13.7	1.23	3.84	35.5	122	70	14.4	9.7	18.5	5.57	11.2	120.1	39.6	0.98	25	23.85	80	no	yes	no	no	yes	no	no	no	no	no	no	no	no	no	5	9	4	0
650	female	87	3	31.9	65	136	115	78	no	yes	no	4330	17.9	1.6	3.03	24.9	72	297	41.1	24.4	102.4	3.73	17.69	184.5	28.9	1.08	188	9.06	55.7	no	no	no	no	no	no	no	yes	no	no	no	no	no	no	10	10	2	1
651	female	65	24	37.4	86	107	55	99	no	no	yes	688	12.9	1.17	2.26	19	84	100	2	16.5	31.8	4.93	10.9	117	21.9	1.1	61	14.81	41.9	yes	yes	yes	no	no	yes	yes	no	no	no	no	no	no	no	11	12	1	1
652	female	86	86	36.5	88	136	43	100	no	no	yes				2.33	20.3	67	145	49.9	6.3	25.1	4.66	17.72	121.8	25	0.86	48	4.79	54	yes	yes	no	no	no	no	no	no	no	no	no	yes	no	no	10	13	4	2
653	male	83	28	37.8	82	128	55	98	no	no	yes	1213	12.6	1.15	2.33	18.9	49	146	7.2	5.6	12.5	3.52	5.07	77	37.5	1.15	65	5.35	70.2	yes	no	no	no	no	no	no	no	no	no	no	no	no	no	6	7	2	1
654	male	45	20	37	115	93	63	98	no	no	yes	135	11.7	1.06	2.4	19.6	62	86	2.1	16.7	21.2	3.7	18.12	92	29.2	1.69	47	7.06	46.5	yes	yes	no	no	no	no	yes	no	no	no	no	no	no	no	13	14	2	2
655	male	28	5	36.4	95	118	77	98	no	yes	no	132	10	0.91	4.84	42.5	149	233	11.4	16.8	36	4.21	4.38	94	40.7	1.39	170	6.47	70	no	no	no	no	no	no	no	no	no	no	no	no	no	no	0	0	0	1
656	male	38	5	35.8	92	102	67	100	no	yes	yes	117	9.7	0.88	4.14	37.7	133	202	2.3	16	11.4	3.54	7.33	133	42.9	1.36	57	6.12	74.5	no	no	no	no	no	no	no	no	no	no	no	no	no	no	3	4	0	2
657	male	74	2	37.7	102	98	51	100	no	no	yes	395	22	2.01	1.75	15.3	48	81	1.2	1.6	14.3	5.5	21.18	96	16.2	1.93	46	16.16	24.6	yes	yes	no	no	no	no	no	no	no	no	no	no	no	no	13	14	3	2
658	male	49	15	37.1	82	128	81	97	yes	no	no	2979	16.2	1.47	3.58	30.6	108	47	2.3	29.3	44.5	4.13	7.65	102	32.3	1.28	51	6.36	57.5	no	no	no	no	no	no	no	no	no	no	no	no	no	no	5	7	0	0
659	female	70	24	37.1	76	161	86	100	no	yes	yes	6473	11.9	1.08							27.7	4.37	7.18	108.2	24.3	0.92	39	9.18	50.8	yes	no	no	no	yes	no	yes	no	no	no	no	no	no	no			4	2
660	male	64	7		70	125	65		no	no	yes	560	19.2	1.76	2.2	18.9	54	23	1.9	12.3	25.5	3.68	7.1	82	31.8	1.17	70	5.39	59	yes	yes	no	yes	yes	no	no	no	no	no	no	no	no	no	8	11	4	1
661	female	60	17	36.4	102	117	80	100	no	no	yes	467	12.2	1.11	2.28	15.9	41	252	1.8	30.2	33.8	3.91	16.78	103	29.1	0.75	113	8.81	67.7	yes	yes	no	no	yes	no	no	no	no	no	no	no	no	no	11	14	4	2
662	male	18	18	38.4	96	110	56	98	no	no	yes	322	12.6	1.15	2.57	22.6	75	344	1.7	6.8	17.9	3.76	3.93	71	36.7	1.66	266	5.38	58.8	no	no	no	no	no	no	no	no	no	no	no	no	no	no	6	7	0	1
663	male	63	6	37.2	94	123	77	98	no	no	yes	555	11.2	1.02	4.22	41.4	137	127	35.5	46.1	81.2	3.68	7.91	144	36.7	1.16	123	11.78	68.4	no	no	no	no	yes	no	no	no	no	no	no	no	no	no	2	5	4
664	male	57	22	36.8	144	116	63	100	no	yes	no	293	15.8	1.41	2.52	23.7	81	119	7.7	29.3	34.2	3.83	13.91	89.8	34.4	1.44	31	10.16	58.3	yes	no	no	no	no	no	no	no	no	no	no	no	no	no	11	11	1
665	female	82	37	37.2	80	99	42	97	no	no	yes	3455	15	1.37	2.42	25.8	86	86	11.5	34.2	66.1	5.04	15.22	114	27.1	0.87	101	10.32	58.1	yes	yes	no	no	yes	no	no	no	no	no	no	no	no	no	12	15	7	1
666	male	58	18		91	165	91	94	no	yes	no				4.7	45.4	147	264	3.6	28.9	49.9	4.93	10.48	201	43.4	1.06	76	8.81	84.5	no	no	no	no	no	no	no	no	no	no	no	no	no	no	4	4	0
667	male	52	29	36.8	81	122	74	99	no	no	yes	503	12.1	1.1	4.51	33.1	106	199	1.4	6.6	12	4.15	13.63	139	32.6	1.47	47	5.96	54.8	no	no	no	no	no	no	yes	yes	no	no	no	no	no	no	7	8	0	0
668	male	62	7		91	118	88		no	no	yes	79	10.3	0.94	4.55	40.2	133	194	1.6	19.8		3.87	12.06	93	37.3	1.5	31	6.62	62.2	no	no	no	no	no	no	no	no	no	no	no	no	no	no	4	5	1	1
669	male	80	28	35.8	52	87	28	96	no	yes	yes	50	11.7	1.06	3.06	28.4	92	212	1.5	15.8	16.8	4.68	22.3	108	35.4	1.4	70	13.92	60.6	no	no	no	no	no	no	yes	no	no	no	no	no	no	no	13	14	4	1
670	male	47	10	37.5	101	116	54	96	no	no	yes	92140	72	6.67	1.06	15.3	48	41	25.1	34.2	231.8	4.25	12.85	235	23.7	1.08	111	0.65	45.6	yes	yes	no	no	yes	no	no	no	no	no	no	no	no	yes	11	14	4	1
671	male	56	4	37.5	81	115	51	98	no	no	yes	557	11.9	1.08	2	18.8	63	7	29.6	16.5	24.5	5.04	9.18	126	35.5	0.82	37	6	78.9	yes	yes	no	yes	no	no	no	no	no	yes	no	no	no	no	9	10	0	1
672	male	69	7	36.9	85	104	56	100	no	no	yes	2563	11.3	1.03	3.83	33.6	108	336	14.1	18.6	27.2	3.65	7.8	97	36	1.03	119	4.8	70.9	no	no	no	no	no	no	no	no	no	no	no	no	no	no	6	7	1
673	male	91	18	35.4	140	94	58	100	no	no	yes	898	14	1.27	2.14	24.7	76	185	16.1	5.2	24.6	4.27	9.17	115	25.3	1.19	51	9.8	46.6	yes	yes	no	no	no	no	no	no	no	no	no	no	no	yes	12	13	4	1
674	male	69	5	36.5	62	103	53		no	yes	no	494	14.7	1.34	3.3	30.5	97	64	0.9	18.9	22.1	4.82	17.99	88	34	1.22	61	8.55	61.8	yes	yes	no	no	no	no	no	no	no	no	yes	no	no	no	11	11	4	0
675	male	72	11	37.1	57	101	36	95	no	no	yes	7257	15.3	1.4	2.06	14.6	45	92	5.3	22.6	27.8	6.44	8.96	122	25.4	0.86	19	12.7	55.1	yes	yes	yes	no	yes	no	no	no	no	no	no	no	no	no	10	13	4	2
676	male	62	13	36.2	62	125	75	100	no	no	yes	718	11.4	1.04	2.37	23.4	72	208	13.8	4.4	24	3.07	17.94	509	21	0.68	139	6.88	51.9	no	no	no	no	no	no	no	no	yes	no	no	no	no	no	10	11	4	1
677	male	65	21	36.7	83	91	64	100	no	no	yes	280	11.8	1.07	3.48	32.6	110	86	0.7	18.3	25	3.88	17.32	110	38.8	1.55	37	7.58	63.8	yes	no	no	no	no	no	no	yes	no	no	no	no	no	no	9	10	3	2
678	male	83	25	37.2	78	117	60	98	no	no	yes	2997	12.7	1.15	2.94	26.9	86	135	17.8	5.1		3.92	9.08	100	33.8	1.26	60	5.9	60.7	no	no	no	no	no	no	no	no	no	no	no	no	no	no	9	10	2	1
679	male	73	6	36.3	78	100	35	94	no	no	yes	1170	15.9	1.37	2.23	21.4	64	258	21.8	213.7	104.7	3.92	13.34	76.6	33.4	1.29	65	8.68	59.2	yes	no	no	no	no	no	no	no	no	no	no	no	no	no	11	12	1	1
680	male	34	71	37	102	178	105	100	no	no	yes				1.91	17.3	56	132	1.8			5.25	40.84	945.6	29.6	1.21	103	6.51	54.1	yes	no	no	no	no	no	yes	no	no	no	no	no	no	no	13	14	1	3
681	male	68	1	37.4	79	136	92	95	no	yes	no	621	12.1	1.09	4.31	41.4	137	134	9.2	35.7		3.59	4.68	93.6	39.1	0.91	65	5.75	81.9	no	no	no	no	no	no	no	no	no	no	no	no	no	no	0	0	1	2
682	male	42	6	37	74	125	67	94	no	yes	no	268	17.3	1.58	3.36	33.3		39	0.6	10.8	39.1	3.94	8.18	77	31.6	1.32	59	6.4	55.6	yes	yes	no	no	yes	no	no	no	no	no	no	no	no	no			3	0
683	female	72	19	36	71	106	65	96	no	no	yes	2728	13.4	1.22	2.79	25.5	84	114	45.1	21.7	116	4.9	6.64	78	24.3	0.69	40	8.11	59.7	no	no	no	no	no	no	no	no	no	no	yes	no	no	no	9	10	4	1
684	male	59	4	36.2	64	99	66	97	no	no	yes	675	13.5	1.23	3.09	29.4	105	162	24.4	9.5	12.4	4.17	7.59	92	32.1	1.5	29	8.57	53.5	no	no	no	no	no	no	no	no	no	no	no	no	no	no	7	8	2	0
685	male	58	23	37.8	104	104	63	100	no	no	yes	153	12.1	1.1	2.67	24.3	82	199	2.2	14.5	16.7	3.81	7.47	110	30.7	1.54	210	9.07	50.6	yes	no	no	no	no	no	no	no	no	no	no	no	no	no	10	11	1	1
686	male	75	20	36.3	96	86	55	100	no	no	yes	4688	14.5	1.32	2.89	25.1	84	248	61.2	18.7	42.4	3.46	6.7	87	29	0.62	82	7.73	75.9	yes	no	no	no	no	no	no	no	no	yes	yes	no	no	no	11	12	6	2
687	female	74	86		73	95	69		no	yes	no	258	84.1	7.8	3.97	35.8	121	199	5.6	20.3	24.9	4.44	19.18	167	30.5	0.88	43	25.17	65.1	yes	yes	yes	no	no	no	no	no	no	no	no	no	no	no	6	6	3	0
688	male	54	44	35.9	85	86	53	91	no	yes	no	3741	21.2	1.94	2.12	20.1	64	100	6.6	20	44.8	5.6	11.93	103	21.8	0.91	28	7.72	45.8	yes	yes	no	no	yes	no	no	no	no	no	no	no	no	no	13	15	5	3
689	male	54	21	36.1	98	207	113	100	no	yes	no	1387	12.5	1.12	4.16	34.7	113	229	12	26.4	29.1	3.67	11.68	451.9	40.2	1.07	97	13.77	77.9	no	no	no	no	no	yes	yes	no	no	no	no	no	no	no	7	7	0	1
690	female	84	13	38.3	106	130	87	97	yes	no	yes	2196	12.1	1.1	4.4	39.5	127	266	4.6	26.3	41.6	4	7.88	83	32.9	0.91	47	6.46	69.2	no	no	no	no	no	no	no	no	no	no	no	no	no	no	3	6	3	1
691	male	70	1	36.3	69	78	31	100	no	no	yes	6337	20.5	1.73	1.41	12.8	41	44	4.6	6.6	30.6	3.42	8.79	132.3	20.1	0.77	117	7.55	46.1	yes	yes	yes	no	yes	no	no	no	no	no	no	no	no	no	12	15	6
692	male	36	49	37.4	114	93	57	96	no	no	yes	749	12.7	1.16	2.19	19	61	254	33.9	16.6	31.4	3.74	4.5	79	18.6	0.67	51	5.12	46.4	yes	no	no	no	no	no	no	no	no	no	no	no	no	no	9	10	2	1
693	male	76	5	35.4	73	124	61	99	no	yes	no	660	10.7	0.97	2.86	27.6	94	93	20.3	65.5	125.9	5.45	10.94	97	28.9	0.62	105	9.17	75.3	no	yes	no	no	yes	no	no	no	no	no	no	no	no	no	10	12	4	1
694	male	63	4	37	95	129	63	99	no	yes	no	279	16.5	1.51	4.5	32.7	97	45	5	22.5	40.6	3.88	6.27	85	38.2	1.15	55	6.01	71.3	yes	yes	no	no	yes	no	no	no	no	no	no	no	no	no	6	8	4	2
695	male	53	21	37	109	118	87	97	no	no	yes	1905	18.5	1.69	3.93	32	108	46	0.8	16.5	32.2	3.69	4.54	89	29.8	1.43	41	6.79	50.6	no	no	no	no	yes	no	no	no	no	no	no	no	no	no	4	7	4	0
696	male	65	71	37.8	102	117	85	100	no	no	yes	7963	25.8	2.37	3.55	34	122	33	23.8	210.4		3.89	6.77	108	24.5	0.52	94	5.13	72	yes	yes	no	no	yes	no	no	no	no	yes	no	no	no	no	4	7	5	1
697	female	79	6	36.4	75	145	95	98	no	no	yes	386	19.4	1.77	3.82	35.3	123	187	4	17.9	32.6									no	no	no	no	no	no	no	no	no	no	no	no	no	no			1
698	female	44	5	35.3	87	95	46	100	no	no	yes	82	12.6	1.15	2.91	28.5	98	202	2.4	25.1	22	4.27	14.61	85	37.7	1.45	24	8.51	63.7	no	no	no	no	no	no	no	no	no	no	no	no	no	no	12	13	2	1
699	female		43	37.6	81	112	46	97	no	no	yes	792	10.7	0.97	1.52	14.4	45	12	3	8	23.6	4.53	18.56	159	33	1.31	104	7.67	58.1	yes	no	no	no	no	no	no	no	no	yes	no	no	yes	no	10	11	2	1
700	male	76	18	36.7	74	111	58	97	no	yes	yes	7011	15	1.37	2.71	26.4	86	94	2.3	7.6	23.7	4.83	16.69	113	32.9	1.37	51	5.18	57	no	no	no	no	no	no	no	no	no	no	no	no	no	no	10	11	1	0
701	male	70	29	36.7	92	117	63	97	no	no	yes	767	13.5	1.14	2.86	26.4	82	233	56.2	10.8	24.6	4.21	9.46	98.6	29.7	0.72	52	6.62	71	no	no	no	no	no	no	yes	no	no	no	yes	no	no	no	9	10	4	1
702	male	69	23	36.3	64	95	60	100	no	no	yes	4785	17.4	1.59	2.23	21.5	75	40	68.2	55.7	140.5	2.51	22.67	101	28.4	1.23	87	6.52	51.4	yes	no	no	no	yes	no	no	no	no	no	no	no	no	no	12	15	6	2
703	male	76	108	37.5	98	184	87	97	no	yes	no	812	11.9	1.08	4.88	43.9	151	179	17.7	11	14.4	3.57	10.18	131	38.8	1.08	36	15.3	74.6	no	no	no	no	no	no	yes	yes	no	no	no	no	no	no	4	4	1	1
704	male	82	16	36.31	81	124	60	100	no	yes	yes	406	11.9	1.08	2.39	20.6	63	169	1	9.5	8.5	4.49	13.65	129	31	1.32	78	7.31	54.4	yes	yes	no	no	no	no	no	no	no	no	no	no	no	no	10	11	2	1
705	male	56	18	36.8	119	144	89	95	no	no	yes	223	12.1	1.1	3.62	37	128	147	1.3	54.9	160.3	3.3	7.23	95	32	1.04	100	9.34	62.9	yes	yes	no	no	yes	no	yes	no	no	no	no	no	no	no	4	7	4	1
706	male	61	3	35	47	68	52	0	no	yes	no	25828	20.9	1.91	2.62	24.8	78	282	200	205.6	278.1	5.5	8.55	164	23.6	0.61	31	5.36	62.1	no	no	no	no	no	no	no	no	no	no	yes	no	no	yes	12	12	6	1
707	male	38	7	37	100	118	80	100	no	no	yes	572	11.9	1.08	2.47	23.4	72	120	4.2	16.9	16.1	5.18	35.25	829	30.3	1.35	75	7	52.7	yes	no	no	no	no	no	no	no	yes	no	no	no	no	no	13	14	4	0
708	male	42	6	36.7	105	128	73	97	no	yes	yes	275	12.2	1.11	2.75	27	89	212	3.7	20.1	16.4	3.93	14	124	39.5	1.63	32	10.78	63.8	no	no	no	no	no	no	no	no	no	no	no	no	no	no	11	12	1	1
709	male	74	11	36.5	102	127	74	98	no	no	yes	2109	14.6	1.33	2.96	27.6	96	77	3.7	13.8	31.9	4.23	8.17	123	27.8	0.92	83	7	58	no	no	no	no	no	no	yes	no	no	no	no	no	no	no	10	11	2	2
710	female	53	9	37.1	70	89	53	94	no	no	yes	1904	11.3	1.03	3.67	31.5	106	300	1.8	6.3	16	3.61	7.24	94	34.5	1.2	72	6.58	63.3	no	no	no	no	no	no	no	no	no	no	yes	no	no	no	6	7	5	0
711	male	81	27	36.6	114	132	50	99	yes	no	yes				2.51	20.9	69	88		10	19.7	3.34	12.79	86.2	31.5	1.47	42	14.62	52.9	yes	yes	yes	no	no	yes	no	no	no	no	yes	no	no	no	11	14	6	0
712	female	86	10	37.8	88	124	75	98	no	no	yes	951	10.6	0.96	1.85	18.6	57	241	47.4	17.1	68.8	3.88	5.88	83	31.1	0.87	68	5.61	66.8	yes	no	no	no	no	no	no	no	no	no	no	no	no	yes	6	7	2	1
713	male	84	42	36	92	132	35	100	yes	yes	yes				2.44	21.8	73	98			32.2	4.06	7.61	106	42.7	1.36	75	5.31	74	yes	no	no	no	no	no	no	no	no	no	no	no	no	no	8	11	2	1
714	female	53	26		84	121	75	100	no	yes	yes	155	12.1	1.1	2.48	19.4	57	278	2.3	42.7	44.5	2.93	11.01	69	31.1	1.18	50	8.5	57.5	yes	yes	no	no	no	no	no	no	no	no	no	no	no	no	10	11	0	1
715	female	81	16	37.2	89	117	61	98	no	no	yes	5387	14.2	1.29	2.09	18.8	59	301	2.6	10.4	13.6	4.28	9.05	128	25.8	1.12	41	17.91	48.9	yes	no	no	no	no	yes	no	no	no	no	no	no	no	no	9	10	2	2
716	female	62	16	37.4	77	116	57	100	no	no	yes	207	10	0.91	2.04	20.5	67	38	1.3	10.9	10.8	4.11	3.77	74	32.9	1.17	49	7.2	61.1	yes	no	no	no	no	no	no	no	no	no	no	no	no	no	6	7	1	0
717	male	78	23	36.4	88	122	63	98	no	no	yes	594	10.5	0.95	2.44	23.1	73	246	1.5	9.2	15.5	4.14	15.81	94	27.5	1.42	69	8.41	46.8	yes	yes	no	no	no	no	no	no	no	no	no	no	no	no	10	11	1	1
718	female	79	71	37.4	108	103	57	97	no	no	yes	435	11.6	1.06	3.37	28.9	92	322	40.4	6.9	18	4	6.79	62	31.5	0.97	52	6.57	63.9	yes	yes	no	no	no	no	no	no	no	no	yes	no	no	no	10	11	5	1
719	female	81	18	37.6	92	127	61	86	no	no	yes	13995	15.4	1.4	2.07	20.2	63	42	42.3	7.8	20.9	3.57	18.35	226	26.7	0.88	52	5.67	56.9	yes	yes	no	yes	no	no	no	no	yes	yes	no	no	no	no	10	11	5	2
720	female	58	8	34.8	68	69	55	73	no	yes	yes	4784	120		1.12	11	79	35	0.7	760.9	4115.5	7.38	8.98	207	13.2	1.5	1212	0.29	22	yes	yes	no	no	no	no	no	no	no	no	no	no	no	yes	12	13	2
721	female	53	24	36	125	112	41	97	no	no	yes	114	11.8	1.07	3.58	24.3	80	313	4.6	15.8	12.3	3.52	7.99	54	37.5	1.32	24	7.48	66	no	no	no	no	no	yes	no	no	no	no	no	no	no	no	9	10	1	2
722	female	81	47	36.5	80	77	44	97	no	yes	yes	1022	14.2	1.29	3.04	26.7	90	166	19.1	9.4		3.23	12.94	101	19.2	0.82	35	5.28	42.5	no	yes	no	no	no	no	no	no	no	no	no	no	no	no	13	14	4	3
723	male	56	44	36.5	128	100	76	95	no	no	yes	2694	16	1.43	3.08	30.3	99	204	72.6	64.3	75.2	4.29	12.48	151	30	0.72	23	12.66	71.7	yes	yes	no	no	no	no	no	no	no	no	no	no	no	no	12	13	1	2
724	female	31	13	36.1	86	110	63	98	no	no	yes	255	12.8	1.16	3.41	31.4	105	172	0.9	16.3	11.8	3.51	11.61	67	36.1	1.34	50	7.71	63	no	no	no	no	no	no	no	no	no	no	no	no	no	no	5	6	0	0
725	male	75	18	36.4	120	134	83	100	yes	no	yes	2123	13.7	1.25	2.31	23	75	128	12.1	23.2	44.7	4.62	21.22	115	29.6	0.89	93	8.23	62.9	yes	yes	no	no	yes	yes	no	no	no	no	no	no	no	no	11	16	5	1
726	male	62	4	37.4	73	120	53	100	no	yes	yes	586	12.2	1.1	1.94	18.9	60	142	1.2	19.5	19.4	3.84	6.88	76	32.3	1.65	60	5.41	51.9	yes	no	no	no	no	no	yes	no	no	no	no	no	no	no	8	9	1	0
727	male	80	25	35.8	84	127	59	99	no	no	yes	7138	12.6	1.14	2.12	19.2	59	219	16.5	22	29.1	4.51	22.68	269	27.2	0.66	103	6.14	68.3	yes	no	no	no	no	no	yes	no	no	no	no	no	no	no	10	11	2	2
728	male	37	3		115	131	70		no	yes	no	447	14.8	1.33	2.17	16.9	47	307	10.5	140.3	139	6.3	16.24	188	25.6	0.9	28	16.85	53.9	yes	yes	no	no	no	no	no	no	no	no	no	no	no	no	11	11	1	3
729	male	58	34	36.3	102	97	62	97	no	no	yes	919	14.2	1.28	2.16	19.7	64	80	22.1	26.1	47.7	3.95	10.18	95	23.3	0.67	57	6.67	58.2	yes	yes	no	no	no	no	no	no	no	no	no	no	no	no	13	14	2	3
730	male	59	24	37.5	83	116	67	100	no	yes	yes				2.71	18.1	51	396	16.1	28.5	18.3	3.7	4.29	102	33.3	0.99	26	5.68	66.9	yes	no	no	no	no	no	no	no	no	no	no	no	no	no	6	7	0	0
731	male		17	36.8	99	134	82	95	yes	no	yes	480	12.6	0.96	5.22	46.2	156	346	0.5	30.9	33.1	3.37	5.99	181	48.2	1.59	112	4.04	78.6	no	no	no	no	no	no	no	no	no	no	no	no	no	no	0	3		1
732	male	67	12	36.8	92	151	91	99	no	no	yes	1421	12.8	1.16	3.36	33.7	117	78	4.8	83.4	208.2	3.01	11.13	79	30.4	0.86	73	5.5	65.8	yes	no	no	no	yes	no	no	no	no	no	yes	no	no	no	7	10	4	2
733	female	55	18	36.8	80	84	63	99	no	no	yes	64	12.9	1.17	2.56	24.5	81	79	1.7	47.8	25.3	4.39	12.95	85	30.9	1.56	77	11.06	50.7	yes	no	no	no	no	no	no	no	no	no	no	no	no	no	13	14	2	1
734	male	30	3		106	140	85		no	yes	no	101	11.4	1.03	5.15	44.6	151	257	0.8	25.2	21.1	3.4	3.28	83	44.1	1.18	86	4.8	81.4	no	no	no	no	no	no	no	no	no	no	no	no	no	no	1	1	1
735	male	87	54	35.4	81	123	38	100	no	no	yes	1706	18.2	1.62	1.31	11.9	35	170	47.8	60.8	130.3	4.33	21.77	138	21.4	0.76	27	16.42	49.7	yes	no	no	no	no	yes	no	no	no	no	no	no	no	no	10	11	2	3
736	female	76	1	37.3	114	121	72	100	no	no	yes	6808	11.7	1.06	2.43	20.9	57	354	1.9	20.3	26.3									yes	no	no	no	no	no	no	no	no	no	yes	no	no	no			5
737	male	81	2	36.1	149	110	68	98	no	no	yes	4050	12	0.92	4.47	40.4	135	136	51.1	13	21.5	4.72	5.49	74	31	0.67	64	4.12	77.1	no	no	no	no	no	no	no	no	no	no	no	no	no	no	1	2	3	1
738	male	80	7		73	113	60		no	no	yes	160	14.1	1.08	2.99	26.2	85	189	4.3	18.2	19.4	3.28	14.99	115	30	1.04	78	8.39	58.8	yes	no	no	no	no	no	yes	no	no	no	no	no	no	no	10	11	2	0
739	female	57	15	36.6	87	106	86	100	no	no	yes	1370	13.7	1.05	3.49	28.5	91	50	3.3	13.4	33.3	3.63	5.8	75	34.9	1.16	68	6.9	65	yes	yes	no	no	yes	no	no	no	no	no	no	no	no	no	7	10	3	0
740	female	89	27	36.3	105	135	52	93	yes	no	yes	918	15.4	1.38	2.05	18.4	61	84	20.5	14.9	21.6	4.82	33.33	162.8	24.4	1	19	32.58	48.8	yes	yes	no	no	yes	no	yes	no	no	no	no	no	no	no	13	18	6	1
741	female	69	8	36.7	85	90	54	85	no	no	yes	3480	11.7	0.89	2.76	23.4	69	438	12.9	13.9	17.8	3.47	10.04	63	29.2	0.87	36	7.7	62.9	yes	yes	no	no	no	no	no	no	no	no	no	no	no	no	12	13	3
742	female	84	51	37.2	119	90	55	90	no	yes	no	654	300		1.58	14	43	529	145.8	11.1	29	4.27	10.18	135	22.3	0.53	30	10.43	64.7	yes	yes	no	no	no	no	yes	no	no	yes	no	no	no	no	13	13	4	1
743	male	96	2	35.4	103	72	33	51	no	no	yes	3530	14.8	1.13	3.91	38.1	127	101	84	40.2	181.4	4.93	12.27	158	27.6	0.88	62	5.94	58.9	yes	no	no	no	yes	yes	no	yes	no	no	yes	no	no	no	9	12	7	1
744	male	58	24	36.4	107	136	84	96	yes	no	no																			yes	no	no	no	no	yes	no	no	no	no	no	no	no	no			1	2
745	male	66	4		111	119	75		no	yes	no	830	11.9	0.91	2.76	31.8	108	257	2.2	14.1	20.3	4.43	11.85	104	35.6	1.43	31	6.66	60.5	no	no	no	no	no	no	no	no	no	no	no	no	no	no	8	8	2	0
746	male	70	17	37	113	107	64	97	no	no	yes				2.83	24.3	84	220	18.3	14.9		5.11	25.94	138	30.2	1.47	10	35.16	50.8	yes	no	no	no	no	no	no	no	no	yes	no	no	no	no	14	15	2	1
747	male	62	5		129	125	59	98	no	no	yes	1260	18.4	1.4	2.59	28.2	90	64	9.9	101.3	251.9	4.06	16.25	126	25.2	0.83	53	5.97	55.5	no	no	no	no	yes	no	yes	no	no	no	no	no	no	no	11	14	5	2
748	male	62	11		143	77	41	96	no	yes	no	1570	15.8	1.2	2.83	23.6	88	407	200	54	62.4	3.94	6.48	103	27.5	0.84	25	11.73	60.4	yes	no	no	no	no	no	no	no	no	no	yes	no	no	no	10	10	6	2
749	female	66	19	36.5	104	107	49	97	no	no	yes	1720	21.3	1.62	2.4	23.6	74	50	2.5	45.1	43.4	4.62	12.03	71	21.7	0.78	61	10.66	49.4	yes	yes	no	no	no	no	no	no	no	no	no	no	no	no	12	13	2	1
750	male	85	21	36.3	55	140	71	98	no	no	yes	310	15.2	1.16	3.29	32.2	108	137	3.1	31.3	32.6	4.53	15.16	96	32.2	1.31	47	7.48	56.8	no	no	no	no	no	no	no	no	no	no	no	no	no	no	7	8	2	2
751	male	83	35	36.3	109	136	104	90	yes	no	yes	6458	12.4	1.13	1.25	10.9	32	155	37.1	5.9	18.9	4.37	10.31	108	21.3	0.91	34	9.64	44.7	yes	yes	no	no	no	no	no	no	no	no	no	no	no	no	11	14	3	2
752	male	64	4		94	127	75		no	no	yes	850	11	0.84	3.66	33.8	135	197	6.3	19.4	30.8	2.37	6.65	109	41.6	1.19	44	6.45	76.7	no	no	no	no	no	no	no	no	no	no	no	no	no	no	2	3	1
753	male	63	13	37.5	115	121	59	100	no	no	yes	1800	20.2	1.54	1.83	14.6	46	122	10.5	24.6	71.7	5.08	9.95	114	19.7	1.43	124	10.33	33.5	yes	yes	no	no	yes	no	no	no	no	yes	no	no	no	yes	10	13	5	2
754	female	63	9	36.2	92	166	102	100	no	yes	no	5370	11.1	0.85	4.53	42.1	143	300	1.6	25.7	24.4	3.15	3.77	84	44.9	1.23	42	8.61	81.5	no	no	no	no	no	no	no	no	no	no	no	no	no	no	0	0	1
755	male	57	19	36.5	96	122	73	98	no	yes	no	800	17.8	1.35	2.6	23.4	71	50	10	29.5	51.9	4.27	5.25	73	26	0.64	58	7.14	66.4	yes	no	no	no	no	no	no	no	no	no	no	no	no	no	6	6	0	2
756	male	74	25	36.6	93	143	64	92	no	no	yes	676	11	1	1.43	13.6	44	2	73.9	77.5		4.69	13.91	125	27.2	0.74	13	10.17	63.9	yes	yes	no	yes	yes	no	no	no	no	no	no	no	no	yes	10	13	4	2
757	male	57	28	36.5	124	108	66		no	no	yes											3.13	4.78	68.6	37.1	0.94	51	8.07	76.6	no	no	no	no	no	no	no	no	no	no	no	no	no	no			1	0
758	male	60	6		98	143	80	98	no	no	yes				3.35	32	110	199	0.7											yes	yes	no	no	no	no	no	no	no	no	no	no	no	no			0
759	male	48	22	37.6	138	89	64	99	no	yes	yes	210	13.4	1.02	2.98	29.7	102	125	0.5	17.4	16.2	4.52	7.51	99	30.2	1.14	106	10.77	56.6	no	no	no	no	no	no	no	no	no	no	no	no	no	no	9	10	2
760	male	55	29	36.2	71	86	52	100	no	no	yes	740	12.6	0.96	3.21	29.9	98	210	2.6	17.7	9.1	3.94	10.01	74	30.6	1.29	52	8.52	54.4	yes	yes	no	no	no	no	no	no	no	no	no	no	no	no	13	14	2	0
761	male	53	9	36.7	104	102	59	98	no	no	yes	200	14.8	1.13	3.4	31.6	110	139	0.8	20.9	16.1	4.78	12.85	78	33	1.4	63	7.91	56.6	no	no	no	no	no	no	no	no	no	no	no	no	no	no	9	10	1	0
762	male	53	12	35.2	102	85	55		no	yes	no	340	10.4	0.8	3.55	34.9	112	177	1.8	22.9	12.7	3.47	11.74	90	32.5	1.49	31	10.46	54.3	no	no	no	no	no	no	no	no	no	no	no	no	no	no	11	11	2	1
763	female	68	5		70	132	43		no	no	yes	230	11.4	0.87	4.63	42.2	143	273	2.6	47.2	37	4.11	3.49	75	43	1.31	65	5.68	75.8	no	no	no	no	no	no	no	no	no	no	no	no	no	no	0	1	1
764	male	59	8		90	152	106		no	yes	yes	420	11.5	0.88	5.23	46.4	161	98	2.2	49.2	27.5	3.56	6.66	126	42.7	1.31	93	11.25	75.2	no	no	no	no	no	no	no	no	no	no	no	no	no	no	2	3	0	1
765	male	62	54	36.5	99	89	43		no	yes	no	1190	13.2	1.01	3.45	32	106	135	53.1	20.2	19.2	4.54	12.28	82	30.1	1.03	56	6.55	59.4	yes	yes	no	no	no	no	no	no	no	no	no	no	no	no	10	10	3	1
766	male	45	25		96	114	66		no	yes	no	5320	16.8	1.28	2.02	20.8	67	32	8.7	47.6	43.5	3.68	5.91	87	24.4	0.85	26	6.67	53.1	yes	yes	no	no	no	no	no	no	no	no	no	no	no	no	6	6	0	2
767	female	59	8	35.8	80	108	68	95	no	yes	yes	527	12.5	1.13	3.58	28.8	86	62	17.3	49.9	110.6	4.3	5.56	87	26	0.73	143	6.94	61.8	yes	yes	no	no	yes	no	no	no	yes	no	no	no	no	no	7	10	3	3
768	male	65	22	35.4	88	96	64	98	no	yes	yes	3370	16.8	1.28	2.49	25.5	88	309	132.3	320.4	746.5	4.52	20.82	162	22.5	0.54	75	6.76	64.3	yes	yes	yes	no	no	no	no	no	no	no	no	no	no	no	12	13	3	2
769	male	42	20		125	146	71		no	no	yes	1100	17.6	1.34	2.75	29.5	100	90	4.9	106.7	111.7	4.79	11.69	85	24	0.7	77	7.42	58.5	yes	no	no	no	yes	no	no	no	no	no	no	no	no	no	8	11	4	1
770	male	46	13	36.9	86	109	71	98	no	no	yes	130	11.1	0.85	3.35	30.5	103	161	4.9	39.5	24.2	4.33	8.11	114	33.3	1.35	64	9.68	57.9	no	no	no	no	no	no	no	no	no	no	no	no	no	no	7	8	0	0
771	male	50	17	35.8	82	175	56	100	no	yes	yes	310	16.3	1.24	3.31	27.2	82	117	1.1	154.7	122.7	3.87	15.55	102	34.2	1.28	72	8.01	61	no	no	no	no	yes	no	no	no	no	no	no	no	no	no	10	13	3	0
772	male	86	8	37.6	81	122	51	94	no	no	yes	20525	24.7	2.19	2.5	16.3	48	728	177.9	59.6	223.5	4.6	20.04	145.8	23.3	0.37	26	6.75	86	yes	no	no	no	no	no	no	yes	no	no	yes	no	no	no	10	11	5	2
773	male	50	22		89	92	62		no	no	yes	2550	12.3	0.94	1.88	19.5	55	305	35.6	11.9	9.5	4.05	5.58	65	30.1	1.02	41	5.5	59.6	yes	no	no	no	no	no	no	no	no	no	no	no	no	no	8	9	2	0
774	male	66	24		98	128	45	100	no	no	yes	280	12.7	0.97	1.61	15.5	52	88	6											yes	no	no	no	no	no	no	no	no	no	no	no	no	no			1
775	male	34	8	36.1	107	109	56		no	no	yes	210	11.9	0.91	2.76	18.7	51	226	2	38.3	23.2	4.42	4.22	86	40.5	1.48	42	4.87	67.8	yes	yes	no	no	no	no	no	no	no	no	no	no	no	no	8	9	1	1
776	male	70	57		108	98	44		no	yes	no	910	15	1.14	3	28.3	70	120	15	47.5	39.1	5.06	18.92	141	20.3	0.96	15	14.31	41.5	yes	no	no	no	no	yes	yes	yes	no	no	no	no	no	yes	13	13	3	2
777	male	55	22	37.1	121	153	83	99	no	no	yes	320	17.4	1.32	4.13	33.2	108	69	5.1	47.9	51.3	3.9	3.53	74	33.8	1.3	60	8.77	59.9	yes	yes	yes	no	yes	no	no	no	yes	no	no	no	no	no	4	7	4	0
778	female	60	16	36.6	82	121	60	99	no	yes	yes	5180	16.5	1.26	2.34	17.1	49	338	200	20	18	3.94	5.54	113	23.1	0.35	46	8.02	88.7	yes	no	no	no	no	no	no	no	no	no	no	no	no	no	6	7	0	2
779	male	77	15	36.5	121	107	58	92	no	no	yes	2557	16.9	1.53	2.78	21.6	65	145	34.8	11.7	26.9	4.76	8.5	107	23.6	1.28	44	5.41	42	yes	yes	no	no	yes	yes	no	no	no	no	no	no	no	no	11	14	5	2
780	male	66	11	34.5	88	134	63	95	no	no	yes	280	12.8	0.98	3.68	36.1	121	222	1.5	25.4	22.7	3.9	15.37	90	32.3	1.31	56	7.86	56.9	no	no	no	no	no	no	no	no	no	no	no	no	no	no	5	6	1	1
781	male	62	24		74	100	57		no	no	yes	1530	13.1	1	2.45	23.6	79	205	11.9	20.8	18	3.64	4.02	102	29.9	1.05	38	6.48	58.5	no	no	no	no	no	no	no	no	no	no	no	no	no	no	7	8	1	1
782	male	74	6	36.7	77	153	88	98	no	no	yes	230	13.2	1.01	4.72	42.8	140	203	2.2	36.9	25.2	4.01	10.34	68	39.8	1.25	76	7.26	71.6	no	no	no	no	no	no	no	no	no	no	no	no	no	no	4	5	1	1
783	female	88	30	35.1	102	99	52	96	no	yes	no	1420	14.4	1.1	2.44	22.2	69	448	111.3	12.8	16.1	3.75	18.3	105	27.2	0.95	53	10.45	55.9	yes	yes	no	no	yes	no	no	no	no	no	no	no	no	no	13	15	7	2
784	male	58	26	36	96	102	62	99	no	yes	no	560	15.6	1.19	2.4	22.6	71	39	7.2	17.6	26.7	3.42	5.38	73	34.9	1.49	47	6.76	58.4	yes	no	no	no	no	no	no	no	no	no	no	no	no	no	7	7	0	0
785	female	60	33	36.6	104	88	35	97	no	yes	yes	8294	12.9	1.17	1.34	9	22	335	47.1	20.1	14.1	4.12	9.88	82	23.2	0.91	37	12.44	48.6	yes	yes	no	no	no	yes	no	no	no	no	no	no	no	no	13	14	2	2
786	male	86	23	35.3	112	127	88	92	no	yes	no	3500	12.2	0.93	2.02	20	60	381	40.5	15.9	19.5	4.28	6.69	118	28.4	0.85	70	5.4	62	yes	yes	no	no	no	no	yes	no	no	no	no	no	no	no	9	9	3	2
787	female	76	21		78	98	41	99	no	yes	no	1080	13.6	1.04	2.84	27.2	80	102	14.6	38.7	35.4	3.91	17.25	587	30.6	0.76	127	15.68	70.8	yes	yes	no	no	no	yes	no	no	no	no	no	no	no	no	12	12	3	0
788	male	57	17		91	152	80	98	no	no	yes	4990	16.1	1.23	3.84	32.3	113	70	2.3	29.1	25.8	4.04	6.11	102	28	1.04	67	13.55	54.8	yes	yes	yes	no	no	no	no	no	no	no	no	no	no	no	3	4	0	1
789	male	53	20	36.8	97	110	68	98	no	no	yes	3010	14.8	1.13	3.76	34.4	114	274	52.4	30.8	56.9	3.83	6.37	120	31.6	0.67	56	16.16	78.8	yes	yes	no	no	no	no	no	no	no	no	yes	no	no	no	3	4	3	1
790	male	66	27		103	90	47		no	yes	yes	230	12.2	0.93	3.23	29.7	98	235	2.2	51		3.63	12.2	128	39.6	1.34	69	6.56	69.2	no	no	no	no	no	no	no	no	no	no	no	no	no	no	13	14	3	2
791	male	66	11	35.5	130	89	51	100	no	no	yes	340	14.5	1.11	1.85	18.2	60	93	1	25.1	19.1	6.14	38.28	320	35.9	1.33	147	17.17	62.8	yes	no	no	no	yes	no	yes	no	yes	no	no	no	no	no	16	19	6	0
792	male	34	52	37.7	108	118	64	100	no	no	yes	150	12.2	0.93	2.7	15.8	38	522	2.3	16.2	10.4	3.93	2.89	84	44.6	1.58	45	5.37	72.8	yes	no	no	no	no	yes	no	no	no	no	no	no	no	no	7	8	1
793	female	63	28	35.7	86	78	34	100	no	no	yes	1040	15.7	1.2	2.55	26.5		141	0.9	49.4	45.8	3.8	7.65	72	29.6	1.02	52	6.23	58.7	yes	yes	no	no	yes	no	no	no	no	no	no	no	no	no			6	2
794	female	67	14	36.7	97	116	58	98	no	no	yes	926	13.9	1.26	2.18	16.6	48	218	5.5	19.1	48.6	3.9	8.38	85	26.6	0.92	55	8.23	55.5	yes	yes	no	no	yes	no	no	no	no	no	no	no	no	no	9	12	4	2
795	male	37	10	37.4	97	141	82	98	yes	no	no	206	11.1	1.01	4.61	41.7	140	280	2.2	41	27.2	3.58	15.91	117.8	40.5	1.22	50	9.23	73.8	no	no	no	no	no	no	no	no	no	no	no	no	no	no	4	6	0	2
796	male	31	5	35.5	90	95	48		no	no	yes	550	14.8	1.13	3.13	23.4	71	194	2.3	36.4	11.7	3.51	13.69	116	36.4	1.28	45	8.05	64.8	no	no	no	no	no	no	no	no	no	no	no	no	no	no	12	13	2	0
797	male	56	30	36.6	90	127	33	96	no	yes	yes	238	12.5	1.14	1.62	14.6	40	140	5.1	29.8	44.1	4.55	9.85	105	27.2	1.31	93	4.63	48	yes	no	no	no	yes	no	no	no	no	no	no	no	no	no	9	12	3	2
798	male	55	4	36.9	93	110	70	100	no	no	yes	1070	17	1.29	2.21	18.2	56	89	3	20.4	25.5	3.91	10.12	129	24.4	0.99	59	5.98	49	yes	yes	no	no	yes	no	no	no	no	no	no	no	no	no	10	13	3	2
799	male	89	267		97	136	56	97	no	no	yes	6250	14.3	1.09	3.47	30.8	107	208	200	12.9	31.1	4.04	22.07	277	28.3	0.62	23	20.48	73.7	yes	yes	no	no	no	yes	no	no	yes	no	no	no	yes	no	7	8	5	2
800	male	65	4		101	112	73	100	no	no	yes	470	13.2	1.01	3.19	29.8	100	188	0.8	15.5	18.3	3.63	10.17	94	42.4	1.47	98	5.68	71.2	no	no	no	no	no	no	no	no	no	no	no	no	no	no	8	9	2	1
801	male	86	40	34.5	103	87	60	70	no	yes	yes	4290	25.8	1.96	3.19	29.4	86	376	200	4.9	28.7	4.88	10.15	221	23.7	0.45	15	0.55	76.2	no	no	no	no	no	no	no	no	yes	no	no	no	yes	yes	14	15	7	1
802	male	57	15		104	125	72	100	no	yes	no	8210	16.8	1.28	3.03	29	99	77	9.1	31.6	39.2	3.67	7.5	91	30.6	0.94	48	7.22	63.3	yes	yes	no	no	yes	no	no	no	no	no	no	no	no	no	9	11	4	1
803	female	88	7	35.6	119	89	57	100	no	no	yes	3120	17	1.29	2.11	21.7	69	528	146.9	36	39									yes	no	no	no	no	no	no	no	no	no	no	no	no	no			4
804	male	72	6		114	118	76		no	no	yes	780	15	1.14	1.93	18.2	53	122	2.1	29.8	37.5	4.15	9.04	122	30.9	1.15	56	7.6	57.8	yes	yes	no	no	no	no	no	no	no	no	no	no	no	no	10	11	2	1
805	female	70	15		99	96	57	97	no	no	yes	1120	14	1.07	2.25	19.3	61	397	146.9	19.5		2.47	7.02	67	27.1	0.67	27	5.53	67.3	yes	yes	no	no	no	no	no	no	no	no	yes	no	no	no	10	11	6	2
806	female	84	13	37.8	98	199	80		no	no	yes	5010	15	1.14	3.88	38.8	136	94	11.6	33.2	37.1	3.66	3.91	88	40.7	1.07	57	6.02	78.6	no	no	no	no	no	no	no	no	no	no	no	no	no	no	0	1	2	1
807	female	90	19	38.1	93	154	87	91	no	yes	yes	2670	13.8	1.05	4.58	41.4	138	182	6.3	144.1	440.1	3.46	5.69	74	37.2	1.2	68	11.27	68.3	no	no	no	no	no	no	no	no	no	no	no	no	no	no	0	1	2	0
808	female	77	71	36.9	88	117	85	98	no	no	yes	2120	13.1	1	3.71	34.3	109	308	4.7	34.8	26	5.48	12.81	150	32.3	1.17	45	10.3	59.9	no	no	no	no	no	no	yes	no	no	no	no	yes	no	no	5	8	3	1
809	male	78	26	36.8	123	110	52	97	no	no	yes	6360	15.4	1.17	1.6	14.7	48	182	200	31.2	32.9	4.04	10.84	95	17.7	0.64	50	7.92	45.3	yes	yes	no	no	no	no	no	no	no	no	no	no	no	no	11	12	2	2
810	female	79	31	36.3	59	73	45	95	no	no	yes	380	12.3	0.94	2.28	19.9	63	192	1.7	11.7	19.1	4.61	14.65	157	37.2	1.33	68	25.44	65.1	yes	yes	no	no	no	yes	no	no	no	no	no	yes	no	no	13	16	5	1
811	female	54	15	36.8	124	142	83	97	yes	yes	no	181	14.5	1.31	3.29	30.5	104	55	9.2	48.4	58	3.99	5.07	78	38.9	1.15	56	15.08	72.8	no	no	no	no	no	no	no	no	no	no	no	no	no	no	2	4	1	1
812	male	80	9		100	146	115	100	no	yes	yes	56380	17.3	1.32	3.68	35.5	119	152	169.5	654.5	1446.6	5.28	13.08	207	33.1	0.91	296	3.35	69.6	no	no	no	no	no	no	no	no	no	no	yes	no	no	no	8	9	6	1
813	female	72	7	38	104	133	70	97	no	no	yes	4740	13.4	1.02	1.7	16.3	51	149	26.8	15.4		3.31	3.18	83	24.7	1.23	47	11.64	44.8	yes	yes	no	no	no	yes	no	no	no	no	no	no	no	no	7	8	2	1
814	male	37	13		97	99	58	98	no	no	yes	100	13.2	1.01	2.62	18.7	58	173	1.3	22.9	10.9	3.46	7.32	111	33.3	1.8	53	7.54	51.8	yes	yes	no	no	no	no	no	no	no	no	no	no	no	no	10	11	2	0
815	male	74	26	36.7	86	131	37	94	no	yes	no	738	21	1.87	2.31	17.9	65	125	0.5	19.2	26	4.36	8.63	63.4	32.2	1.11	61	14.49	61.3	yes	yes	no	no	yes	yes	no	no	no	no	no	no	no	no	9	11	4
816	male	61	42	37.1	101	140	72	98	no	no	yes	7090	14	1.07	2.83	27.7	99	144	8.4	39.4	44.2	4.51	31.5	397	28.8	1.01	110	6.14	57.4	no	yes	no	no	yes	no	no	no	no	no	no	no	no	no	13	16	5	1
817	male	53	14	34.5	31	107	56	100	no	yes	yes	3390	28.6	2.17	1.71	19.3	59	274	30.2	61.9	165.9	4.94	11.54	182	24.4	0.85	40	4.51	53	yes	yes	no	no	yes	no	no	no	no	no	no	no	no	yes	11	14	3	2
818	male	62	6		79	100	66	97	no	no	yes	1150	13.7	1.05	3.71	37.5	123	185	9.9	27.8	11.4	3.94	11.37	130	35.5	1.14	46	8.19	66.7	yes	no	no	no	no	no	yes	no	no	no	no	no	no	no	6	7	1	1
819	male	66	25	36.4	84	65	39	94	no	no	yes	4260	14.7	1.12	2	19	62	266	200	60.3	59.6	3.1	14.73	261	21.7	0.55	75	6.15	61.5	yes	no	no	no	no	no	no	no	yes	no	no	yes	no	no	13	16	6	2
820	male	51	11		88	148	99		no	no	yes	270	12.1	0.92	4.99	44.3	160	268	3.5	34.1		4.17	4.93	87	44	1.29	77	16.09	78.1	no	no	no	no	no	no	no	no	no	no	no	no	no	no	0	1	0
821	male	64	19	34.5	89	96	58		no	no	yes	1320	19.2	1.46	0.73	6.3	16	222	8.7	350.6	424	5.3	12.8	249	29.7	1.42	40	4.46	50.6	yes	yes	no	no	no	no	no	no	no	no	no	no	no	no	12	13	3	1
822	male	82	17	37.2	94	143	70	99	yes	no	no	2128	12.7	1.15	2	17.8	57	135	14.5	14.8	19	4.26	22.53	125	22.7	1.29	70	7.18	40.3	yes	yes	no	no	no	no	no	no	no	no	no	no	no	no	10	12	2	2
823	male	42	21		89	129	69	100	no	no	yes	380	12.8	0.98	2.45	21.5	71	159	2.8	61.3	31.2	3.08	3.58	82	38.8	1.58	85	5.16	63.3	no	no	no	no	no	no	no	no	no	no	no	no	no	no	6	7	0	1
824	male	83	11	36	97	122	64	93	no	no	yes	240	13	0.99	2.62	19.2	54	331	8.2	45.8	20	3.4	5.29	107	36.8	1.3	113	8.21	65.1	yes	yes	no	no	no	no	yes	no	no	no	yes	no	no	no	6	7	5	0
825	male	86	5	35	84	108	54	92	no	no	yes	720	14.1	1.08	2.23	19.6	61	234	16.5	28.2	20.1	3.95	8.3	144	28.5	1.64	27	10.88	45.9	yes	yes	no	no	no	no	no	no	no	no	no	no	no	no	10	11	2	1
826	male	56	3	36	108	147	87	97	no	no	yes	5370	12.8	0.98	4.33	37.5	124	348	20.5	115	37	4.03	9.07	101	32.5	0.81	66	7.28	72.6	no	no	no	no	no	no	no	no	no	no	yes	no	no	no	5	6	4	1
827	male	63	27	37.4	108	121	72	99	no	no	yes				3.69	33.3	108	5	4.1	30	37.9	3.52	6.56	111	36.3	0.68	88	5.65	89.3	yes	no	no	yes	no	no	no	no	no	yes	yes	no	no	no	6	7	5	1
828	male	54	2		100	140	59	100	no	no	yes	230	13	0.99	4.01	37	123	189	0.5	22.7	19.8									no	no	no	no	no	no	no	no	no	no	no	no	no	no			1
829	male	81	20	36.4	96	102	50	100	no	no	yes	372	15.3	1.37	2.13	21	63	80	15.8	10.4	23.7	5.17	12.52	58.6	26.8	1.01	67	5.78	53.3	yes	no	no	no	no	no	no	no	no	no	no	no	yes	no	11	12	4	2
830	female	75	147	37.2	68	112	70	98	no	no	yes				3.26	29.9	92	494	156.5	26.9	77.2	5.91	19.23	116	27.6	0.5	57	6.27	82.9	no	no	no	no	no	no	no	yes	no	no	no	no	no	no	10	11	1	2
831	male	44	2		115	107	82		no	no	yes	90	13.4	1.02	4.52	39.7	131	332	0.5	24.2	14.6									no	no	no	no	no	no	no	no	no	no	no	no	no	no			1
832	female	82	6	36.4	68	156	53	100	no	no	yes																			yes	no	no	no	no	no	no	no	no	no	no	no	no	no			2
833	male		6	37.1	81	121	77	99	no	no	yes	1490	14.8	1.13	3.44	35.2	116	93	16.6	48	50.5	4.91	12.37	85	25	0.61	110	8.63	65.9	no	no	no	no	no	no	no	no	no	no	no	no	no	no	7	8		2
834	male	83	7	36.4	64	134	62	95	no	no	yes	6636	11	1	4.27	41.6	141	61	200	72	51.1	3.6	11.75	127	29.7	0.76	31	13.11	68.9	no	no	no	no	yes	yes	no	no	no	no	no	no	no	no	4	7	5	1
835	female		3	36.6	71	140	75	97	no	no	yes																			no	no	no	no	yes	no	no	no	no	no	no	no	no	no
836	male		54		82	99	67	98	no	no	yes	742	12.5	1.13	4.04	34.6		163	12.6			4.7								no	no	no	no	no	no	no	no	yes	no	no	no	no	no
837	female		24	39.3	119	144	65		no	no	yes																			yes	no	no	no	no	no	no	no	yes	no	no	no	no	no
838	female	79	21	36.6	73	160	66	96	no	no	yes	342	10.9	0.99	4.56	30.2	94	211	1.8	19.8	22.2	4.13	7.39	71	39.5	1.33	68	6.46	69.2	no	no	no	no	no	no	no	no	no	no	no	no	no	no	8	9	1	2
839	female		41	37	88	85	45	100	no	no	yes																			yes	yes	no	no	yes	no	no	no	no	no	no	no	no	no
840	female		8	37.3	81	103	68	87	no	yes	yes																			no	no	no	no	no	no	no	no	yes	no	no	no	no	no
841	male		28	36.6	93	89	33	99	no	yes	no																			yes	yes	no	no	yes	no	no	no	no	no	no	no	no	no
842	female	88	16	36.1	73	163	68	99	no	yes	no	1135	11	1	3.47	32.9	109	167	7.3	235.4	458.8	3.26	7.44	85	37.6	1.19	95	10.68	69.3	no	no	no	no	no	no	yes	no	no	no	no	no	no	no	3	3	2	1
843	male	58	18	36.3	93	92	55		no	no	yes	860	16.6	1.26	3.67	35.7	121	67	6.3	103	99.9	3.73	5.93	108	33.8	1.19	75	7.28	62.1	yes	yes	no	no	yes	no	no	no	no	no	no	no	no	no	3	6	5	0
844	male	87	6	33.6	92	138	108	84	no	no	yes	6220	18.6	1.41	4.79	49.2	154	172	75.3	323.3	457.3	3.5	17.35	253	22.1	0.72	79	11.81	52.9	no	yes	no	no	no	no	no	yes	no	no	no	yes	no	no	4	7	4	2
845	male	54	92	36.6	107	83	59	93	no	yes	yes	1560	18.5	1.65	1.8	21.3	50	177	95.6	6.6	24.1	3.89	13.44	114.7	26.2	0.85	57	9.71	57.2	yes	yes	no	no	no	no	no	no	no	no	yes	no	no	no	14	15	5	2
846	male	91	40	36.4	105	78	52	99	no	no	yes	232	81	7.07	2.31	23.5	77	206	2.8	13.8	22.3	4.89	22.7	100	31.5	1.31	51	11.49	55.5	yes	yes	no	no	no	no	no	no	no	yes	no	no	no	no	14	15	4	1
847	female	79	21	37	99	138	54	99	no	no	yes	1096	11.9	1.08	2.81	21	60	131	4.9	23.5	42	4.29	6.8	95	30.9	1.04	112	6.86	60.7	yes	no	no	no	no	no	no	no	no	no	no	no	no	no	8	9	1	1
848	female	86	20	37	94	153	50	99	no	no	yes				3.29	23	73	302												yes	no	no	no	no	yes	yes	no	no	no	no	no	no	no			2
849	male	67	19		59	123	73	98	no	no	yes	357	11.2	1.02	4.21	35.3	109	292	2.6	18.7	14.7	4.79	18.84	118	33.6	1.22	38	7.67	61.2	no	no	no	no	no	no	no	no	no	no	no	no	no	no	7	8	1	1
850	male	55	9	35.4	84	114	70	98	no	yes	no	246	12.7	1.15																no	no	no	no	no	no	no	no	no	no	no	no	no	no			0
851	male	57	17	36	103	166	90	100	no	yes	no	460	12.9	0.98	3.26	27.3	88	209	1.4	32.4	15.4	5.37	32.62	274	30.9	1.19	57	14.79	56.9	no	no	no	no	no	no	no	no	yes	no	no	yes	no	no	13	15	4	0
852	male	70	76	36.5	81	90	46	99	no	yes	yes	2466	15.6	1.41	2.59	24.2	83	143	12.9	22.6	164.4	5.2	3.67	82	23.4	0.59	100	6.81	63.1	yes	yes	no	no	yes	no	no	no	no	no	yes	no	no	no	8	11	6	2
853	female	80	48		73	103	65		no	no	yes	379	11.4	1.04	2.51	19.2	54	183												yes	no	no	no	no	no	no	no	yes	no	no	no	no	no			5
854	female	76	8	36.4	117	90	53	96	no	no	yes	935	17.7	1.58	1.99	22.8	77	78	0.9	10.5	27.7	4.43	8.37	60.9	24	0.83	49	13.72	53	yes	yes	no	no	yes	no	no	no	no	no	no	no	no	no	12	15	6	2
855	male	60	35	34.4	86	74	44	83	no	yes	no	6030	14.5	1.11	2.99	28.2	90	291	200	30.1	22.3	5.65	34.33	239	22.9	0.62	130	45.53	59.9	no	no	no	no	no	yes	no	no	no	no	no	no	no	no	15	15	2	1
856	male	74	17	37	86	149	95	92	no	yes	yes	215	11.5	1.04	5	45.8	160	175	0.7	23	24.8	3.15	7.11	100.5	39	1.01	92	6.7	77.6	no	no	no	no	no	no	no	no	no	no	no	no	no	no	2	3	1	2
857	male		14	36	84	106	36	98	no	yes	no	2920	19.6	1.49	2.01	16.4	47	76	1.7	26	37	4.8	9.11	111	24.4	0.88	32	7.8	52.2	yes	yes	no	no	yes	no	no	no	no	no	no	no	no	no	10	12		2
858	female	77	79	38	104	165	45	92	no	no	yes	724	12.5	1.12	4.02	34.9	124	117	2.5	29.5	34.1	4.54	9.13	81.8	46.7	1.39	80	7.97	80.3	no	yes	no	no	no	yes	yes	no	no	no	no	no	no	no	4	5	2
859	male	48	82	36.1	94	65	39	99	no	no	yes	7153	12.3	1.12	3.16	26.6	83	166	22.3	25.4	48.2	3.79	4.66	94	30.2	0.82	77	8.14	67	yes	yes	yes	no	no	no	no	no	no	no	yes	no	no	no	9	10	5	0
860	female	78	2	38.2	135	83	40	80	no	no	yes	3655	98.6	8.58	0.91	8.9	27	188	84.8	29.2	119.8	3.97	14.97	78	15.3	0.91	169	7.66	32.1	yes	yes	no	no	no	no	no	no	no	no	no	no	no	no	14	15	3	3
861	male	76	23	37.2	75	130	36	100	no	yes	no	484	14.3	1.28	1.42	13.2	40	105	1	8.3	21.6	4.54	8.45	98.8	31.8	1.35	64	6.49	55.4	yes	yes	no	no	yes	no	no	no	no	no	no	no	no	no	9	11	4	1
862	male	49	27	35.7	102	106	38	100	no	yes	no	886	14.7	1.32	2.24	17.7	56	63			33.1									yes	no	no	no	yes	no	no	no	no	no	no	no	no	no			4
863	female	84	11	36.2	83	109	57	100	no	no	yes	1450	14.3	1.3	2.37	23	75	97	16.1	11	24.2	4.77	14.18	141	28	0.95	82	17.16	57.6	yes	yes	no	no	yes	no	no	no	no	no	no	no	no	no	11	14	5	2
864	male	64	6	37.1	78	92	58	98	no	no	yes	1874	13	1.18	2.65	24.8	81	165	5.3	21.5	19.7	3.11	6.56	87	28.7	1.29	109	7.93	50.9	yes	yes	yes	no	no	no	no	no	no	no	no	no	no	no	10	11	3	2
865	female	71	36	35.6	112	120	63	100	no	no	yes	930	13.3	1.19	1.7	16.3	50	244	2	7.7	26.8	4.42	9.61	60.5	30.3	1.12	27	18.06	57.4	yes	yes	no	no	no	no	no	no	no	no	no	no	no	no	10	11	2	0
866	male	78	21	36.8	87	125	88	100	no	no	yes	366	16.3	1.46	2.94	24.2	76	126	0.5	11.7	66	3.06	8.02	113.1	30.8	0.67	40	16.7	76.5	yes	yes	no	no	no	no	no	no	no	no	no	no	no	no	9	10	1	1
867	male	71	5		66	97	31		no	yes	no									24.1	38.8									yes	yes	no	no	no	no	no	no	no	no	no	no	no	no			3
868	male	72	10	36.1	78	83	57	96	no	no	yes	4099	20.7	1.84	2.96	31	105	68	10.7	56.3	170.6	3.06	4.86	100.2	22.5	0.83	42	10.8	49.5	yes	yes	yes	no	no	no	no	no	no	no	no	no	no	no	6	7	3	1
869	male	88	12	36.5	83	106	61	100	no	yes	yes	7044	12.6	1.14	3.5	22.7	72	227	62.5	6.7	20.2	4.31	8.27	135	28.5	0.88	70	6.84	61	yes	no	no	no	no	no	yes	no	no	no	no	no	no	no	10	11	2	2
870	male	85	27	34.4	74	105	46	96	no	no	yes	1760	13.6	1.04	2.47	25	79	150	33.1	118.6	75.7	5.36	25.73	178	28.8	0.88	48	14.1	61.6	yes	no	no	no	no	no	yes	no	no	no	no	no	no	no	13	14	2	2
871	female	87	48	35.5	66	122	42	98	no	no	yes	1650	12.1	0.92	2.07	18.5	58	322	3.1	21.7	13.7	5.05	18.83	219	41.7	1.36	59	13.23	72.4	yes	no	no	no	no	yes	yes	no	no	no	no	yes	no	no	10	13	4	1
872	male	66	25	36.3	99	132	65	100	no	no	yes	637	25.6	2.15	2.5	22	63	136	3.8	81.8	403.1	3.38	12.48	93.2	26.4	0.77	41	5.63	60.9	yes	yes	no	no	yes	no	no	no	no	no	no	no	no	no	10	13	4	2
873	male	86	7	37.6	112	187	100	95	no	yes	yes	1476	13.9	1.26	5.2	45.6	156	297	20.9	25.8	45.1	4.12	9.03	68	30.9	0.76	64	9.64	71.3	no	no	no	no	no	no	no	yes	no	no	no	no	no	no	4	5	3
874	male	67	76	37.1	108	90	51	99	no	no	yes	535	38.7	3.4	2.71	21.4	70	134	12.6	1.3	23.8	5.94	19.65	124.6	28.2	2.1	95	7.91	41.6	yes	yes	no	no	no	no	yes	no	no	no	no	no	no	no	13	14	3	2
875	male	55	26	36.6	113	126	76	99	no	no	yes	369	19	1.74	5.16	36.2	117	106	1.2	17.4	46.4	4.41	6.88	91	30.5	1.01	86	8.29	60.8	yes	yes	no	no	no	no	no	no	no	no	no	no	no	yes	6	7	1	1
876	female	73	22	36.6	82	99	57	93	no	no	yes	196	12.6	1.15	3.78	36.4	117	171	2.3	23.2	33.5	3.51	11.26	110	33.3	1.14	94	12.21	62.5	yes	yes	no	no	no	no	no	no	no	no	no	no	no	no	7	8	3	0
877	male	64	19	36.9	92	108	77	97	no	no	yes	232	11	1	4.35	40.5	141	246	1.2	10	16.1	4.02	9.25	98	39.5	1.3	64	7.65	69.9	no	no	no	no	no	no	no	no	no	no	no	no	no	no	4	5	1	1
878	female	87	10	36.5	76	87	34	96	no	no	yes	724	11.8	1.07	1.65	15.8	46	437	4.1	5.3	19.6	3.26	6.78	71	30.5	0.94	44	8.49	62.9	yes	no	no	no	no	no	yes	yes	no	no	no	no	no	no	11	12	4	0
879	female	46	19	37.1	110	147	103	98	no	yes	yes	136	13.7	1.24	3.48	31.5	104	354	4.1	25	32	3.9	6.85	73	40.9	1.53	36	6.04	67.7	no	no	no	no	no	no	no	no	no	no	no	no	no	no	4	5	1
880	female	84	30	36.6	129	145	79	95	no	no	yes	1136	14.6	1.31	3.89	36.6	122	391	23.7	6.2	43.3	4.45	15.99	142.9	28.8	0.75	46	6.75	67.2	yes	no	yes	no	no	no	no	no	no	no	no	no	no	no	5	6	3	2
881	male	67	19	36.7	68	163	77	97	no	no	yes	13931	17.7	1.6	3.85	35.3	117	61	4.5	8.9	29.1	3.63	11.92	98	33	0.74	58	6.59	77.3	no	no	no	no	yes	no	no	no	no	no	no	no	no	no	7	10	4
882	male	95	46	36.7	77	189	59	95	no	no	yes	4397	12.5	1.13	2.92	25.6	86	315	200	9.7	18	4.94	16.2	151	30	0.88	40	9.01	64.2	yes	yes	no	no	no	no	no	yes	no	no	no	no	no	no	10	11	2	1
883	male	72	34	34.9	177	85	51	90	no	no	yes	107	75.8	6.89	2.2	19.2	65	263	8.9											yes	yes	no	no	no	no	no	no	no	no	no	yes	no	no			5
884	male	62	8	36.6	99	145	70	100	no	no	yes	7634	10.8	0.97	2.41	20.4	62	248	0.5	24.6	31.7	5.59	28.5	628.4	32.5	1.05	111	28.57	63.6	yes	no	no	no	no	yes	no	no	yes	no	no	no	no	no	12	13	4	0
885	male	68	94	35.7	98	104	90	99	no	no	yes	2910	17.7	1.35	4.04	35.3	127	203	200	83.4	318.7	3.98	9.99	120	37.9	1.11	59	7.61	72.1	no	no	no	no	no	no	no	no	no	no	no	no	no	no	5	6	1	2
886	female	44	17		76	152	136		yes	no	no	290	12.6	0.96																yes	no	no	no	no	no	no	no	no	no	no	no	no	no			0	1
887	female	82	4		62	147	61		no	no	yes	1323	12.2	1.11	4.18	41.7	137	131	3	13.7	20.4	3.61	8.5	97	42.2	1.46	76	6.8	71.1	no	no	no	no	no	no	no	no	no	no	no	no	no	no	3	4	2	1
888	female	91	4	37.2	129	140	52	100	no	no	yes	640	12.3	0.94	3.69	33.6	107	323	1.9	37.6	35.9	4.99	23.84	150	38.9	1.33	58	8.13	68.1	yes	no	no	no	no	no	no	no	no	no	no	no	no	no	6	7	3	2
889	male	59	31	36.4	80	109	77	97	no	yes	yes	179	11.1	1	3.71	35.8	122	259	0.5	17.1	14.8	4.1	13.26	80.2	39.4	1.72	66	8.66	62.3	no	no	no	no	no	no	yes	no	no	no	no	no	no	no	6	7	0	2
890	male	60	26	36.2	105	111	63	94	no	no	yes	490	21.8	1.66	2.83	22	67	99	3.1	36.2	40.3	4.8	12.91	99	30.2	1.18	38	7.08	55.8	yes	yes	no	no	yes	no	no	no	no	no	no	no	no	no	11	14	4	1
891	male	54	9	37.2	111	97	69	100	no	no	yes	2100	14.6	1.33	3.63	27.6	85	292	41.3	8	83	5.19	3.27	83	23.9	0.69	81	10.73	58.4	no	no	no	no	no	no	no	no	no	no	no	no	no	no	9	10	2	3
892	male	79	9	35.6	69	121	64	100	no	no	yes	3379	11.6	1.06	3.16	28.9	86	173	2	8.6	24.4	4.32	19.74	114	33.8	1.13	74	6.98	63.8	yes	no	no	no	no	no	yes	no	no	no	yes	no	no	no	10	11	4	0
893	female	78	20	37	92	151	80	97	no	no	yes	1065	11.6	1.04	4	36.1	117	170	28.3	129.4	333.9	3.7	10.68	90.2	38.1	0.67	60	12.46	94.9	yes	yes	no	no	no	no	no	no	no	no	no	no	no	no	5	6	1	2
894	female	90	29	36.7	113	86	55	99	no	yes	no	430	13.1	1	3.74	35.4	114	187	15.9	46	29.3	4.54	23.73	206	38.8	1.23	58	14.39	70.4	no	no	no	no	no	yes	no	no	no	no	no	no	no	no	9	9	4	1
895	male		9	36.1	61	113	39	100	no	no	yes	1510	15.5	1.18	2.38	22.2	69	65	0.5	26	28.8	4.02	5.87	111	32.5	1.12	60	7.18	61.5	yes	yes	no	no	no	no	no	no	no	no	no	yes	no	no	6	9		1
896	male		3	36.4	114	62	38	75	no	yes	yes	6000	23.1	1.75	1.84	20.5	53	112	24.4	12.3	23.5	3.28	8.06	143	22.1	0.59	14	8.74	59.3	yes	yes	no	no	no	no	no	no	no	no	no	no	no	yes	13	14		1
897	female	87	7	36	113	100	61	99	no	yes	no	598	12.6	1.13	3.24	29.9	92	216	11.7	12.9	20.6	3.31	13.01	51.4	36.2	1.08	39	8.82	69.8	yes	no	no	no	no	no	no	no	no	no	no	no	no	no	12	12	3	0
898	male	69	22	36.5	87	134	53	99	no	no	yes	1438	15.9	1.42	2.16	17.1	48	66	1.2	94.7	86.9	4.01	10.68	77	32.3	1.5	44	5.88	53.8	yes	yes	no	no	yes	no	no	no	no	no	no	no	no	no	10	13	4	1
899	male	70	21	36.7	104	183	88	99	no	no	yes	680	13.3	1.21	3.05	23.2	74	243	7.5	9.4	21.9	4.22	11.08	108	33.7	0.95	49	7.77	69.3	yes	no	no	no	yes	no	no	no	no	no	no	no	no	no	11	14	5	0
900	male	84	24	36.7	106	123	62	97	no	no	yes											5.45	23.6	132	37.2	1.51	35	6.68	61.9	yes	no	no	no	no	no	no	no	no	no	no	no	no	no	5	6	3	1
901	male	67	23	36.9	79	155	74	100	no	no	yes	5832	15.1	1.37	2.12	17.9	56	76	32	8.6	21.6	2.89	12.05	223	28.3	0.88	61	10.06	60.3	yes	yes	no	no	yes	no	no	no	no	no	no	no	no	no	10	13	4	2
902	male	42	71	36.5	102	144	93	100	no	yes	no				4.97	45.2	156	402	12.9	14		3.01	9.11	793	41.4	1.06	78	9.12	80.6	no	no	no	no	no	no	yes	no	yes	no	no	no	no	no	4	4	4	1
903	male	62	6	36.9	93	102	58	99	no	no	yes	911	14.6	1.32							27.4									yes	no	no	no	no	no	no	no	no	no	yes	no	no	no			4
904	male	67	22	37.4	94	164	69	81	no	no	yes	342	11	0.99	1.93	39.2	53	103	0.5	51.5	61.1	4.61	34.74	899.9	32.8	1.4	116	8.73	56.2	yes	yes	no	no	no	no	no	no	yes	no	no	no	no	no	12	13	4	0
905	male	69	11	35.5	87	122	86	99	no	no	yes	504	13.2	1.12	3.47	31.1	104	180	0.9	45.5	34.6	4.16	15.02	90.1	34	1.25	117	6.81	61.3	yes	no	no	no	no	no	no	no	no	no	no	no	no	no	7	8	1	0
906	male	90	31	34.4	60	104	40		no	yes	yes	510	13.4	1.02	2.98	29.4	95	172	16.9	14.6	18	6.11	17.15	158	35.8	1.39	94	5.15	61.5	yes	no	no	no	no	no	no	no	no	no	no	no	no	no	11	12	2
907	male	72	8	35.8	127	82	42	97	no	no	yes	5272	19.4	1.75	1.86	16.9	52	129	36.5	17.1	31.2	3.12	4.27	135	26.1	0.8	50	12.46	58.8	yes	yes	no	no	yes	yes	no	no	no	no	no	no	no	no	10	13	6	2
908	male	38	6	36.7	89	149	65	100	no	yes	no	368	15.1	1.37	4.25	30.2	86	109	3.4	23	21.4	4.24	7.8	85	36.4	1.11	23	11.34	69.1	no	no	no	no	no	no	no	no	no	no	no	no	no	no	8	8	0	1
909	male	60	20	37	84	156	81	99	yes	no	no	561	12.7	1.15	3.49	30.8	105	325	3.4	16.4	12.5	3.84	10.88	93	37.5	1.65	94	8.16	60.2	yes	no	no	no	no	no	no	no	no	no	no	no	no	no	7	9	0
910	male	57	42	36.4	97	107	74	100	no	no	yes	1189	18.9	1.68	2.76	26.3	91	48	1.2	48.8	62.2	4.34	4.57	81	29.6	1.13	68	10.01	55.9	yes	yes	no	no	yes	no	no	no	no	no	no	no	no	no	7	10	3	2
911	male	62	24	35.5	90	127	71	100	no	yes	no	771	18.1	1.61	3.14	23.5	71	109	4.3	21.2	44.2	3.7	9.93	99	25.5	0.71	71	9.01	61.4	yes	yes	no	no	no	no	no	no	no	no	no	no	no	no	9	9	1	2
912	male	64	25	37.1	110	111	73	98	no	yes	no	3802	16	1.35	3.5	30	106	272	115.6	97.1	268.5	5.07	20.12	235.1	19	0.34	58	6.27	75.3	no	no	no	no	no	no	no	no	no	no	yes	no	no	yes	8	8	5	1
913	male	50	17	35.7	80	117	69	99	no	no	yes	900	15.6	1.41	2.58	24	84	52	3.6	24.2	74.3	3.71	5.36	88	25.6	1.09	52	7.81	49.1	yes	yes	no	no	yes	no	yes	no	no	no	yes	no	no	no	6	9	3	2
914	female	69	22	38.1	85	103	53	87	no	no	yes	5940	15	1.37	3.17	25.5	79	73	31.5	13.5	31.4	3.84	6.64	123	29.3	0.94	34	9.91	60.5	yes	yes	no	no	yes	no	no	no	no	no	no	no	no	no	9	12	4	2
915	female	76	22	36.8	75	158	89	98	yes	yes	no	790	10.8	0.98	4.65	43.1	142	254	2	11.1	22.6	3.96	6.57	96	41.2	1.02	89	6.78	81.6	no	no	no	no	no	no	no	no	no	no	no	no	no	no	2	4	1
916	female	75	7	35.6	94	101	48	98	no	yes	yes	1360	12.9	0.98	2.27	21.6	66	146	1	28	31.4	4.68	17.4	74	32.7	1.18	51	10.28	60.3	yes	no	yes	no	yes	no	no	no	no	no	no	no	no	no	11	14	4	1
917	male	71	17	37.6	100	118	63	99	no	yes	no	286	15.9	1.42	2.99	28.6	96	65	0.5	15.9		4.1	11.78	80.8	31.4	1.28	48	6.09	55.9	yes	yes	no	no	no	no	no	no	no	no	no	no	no	no	11	11	2	1
918	female	74	13	35.7	62	83	37	95	no	no	yes	463	14.4	1.29	2.67	24.4	74	98	0.5	89.7	191.6	3.85	5.11	73.1	28.5	1.06	54	7.53	55.3	yes	yes	yes	no	no	no	no	no	no	no	no	no	no	yes	9	10	3	2
919	male	61	20	37	68	119	60	98	no	no	yes	731	13.6	1.23	3.21	21.8	64	293	1.6	21.5	31.2	4.47	7.98	71	34.9	1.01	70	5.27	69.3	yes	yes	no	no	no	no	no	no	no	no	no	no	no	no	8	9	1	0
920	male	90	27	36.2	85	160	63	96	yes	no	no	731	15.1	1.3	3.18	24.6	73	155	40.5	5.7	14.3	3.12	4.97	112.1	31.6	1.05	81	7.05	61.8	yes	no	no	no	no	no	no	no	no	no	no	no	no	no	6	8	2
921	female	57	33	36.2	99	99	63	98	no	yes	yes	212	12.7	1.15	3.31	28.4	93	165	3.5	16.9	18.9	3.6	13.35	90	36.1	1.63	30	9.03	58.2	no	no	no	no	no	no	no	no	no	no	no	no	no	no	12	13	2	1
922	male	45	15	36.4	99	121	43	90	no	no	yes				2.05	15	44	93	1.5											yes	yes	yes	no	no	no	no	no	no	no	no	no	no	yes			0
923	female	79	16	36.6	77	118	76	98	no	yes	no	2461	10.3	0.93	3.11	28.8	94	283	15	8.4	21.9	3.84	23.32	329.3	38.5	1.18	73	12.2	71	no	no	no	no	no	no	yes	no	no	no	no	no	no	no	10	10	1	2
924	male	55	18	36.7	121	136	74	98	no	no	yes	1176	14.1	1.28	3.66	28.1	72	180	19.3	6.3	19.3	3.32	4.04	81	30.1	0.8	34	9.23	67.5	yes	yes	no	no	yes	no	no	no	no	no	no	no	no	no	7	10	4	0
925	male	86	8	36.3	88	143	90	89	no	yes	no	1256	11.4	0.97	5.01	44.8	152	260	0.8	14.8	14.9	3.79	5.06	66	33.7	1.11	55	7.49	64	no	no	no	no	no	no	no	no	no	no	no	no	no	no	0	0	2	1
926	male	37	22	37.8	118	129	73	100	no	yes	no	1018	17.6	1.59	3.53	22.9	68	48	2.5	25.7	99.6	3.65	4.63	79	30.8	0.88	40	4.28	65.7	yes	no	no	no	yes	no	no	no	no	no	no	no	no	no	7	9	4	1
927	male	49	13	36.8	81	130	60	96	no	yes	yes	630	17	1.55	3.27	29.9	97	25	1.4			4.46	8.8	88	29.7	0.96	71	7.02	60.6	yes	yes	no	yes	yes	no	no	no	no	no	no	no	no	no	9	12	3	1
928	male	68	31	36.7	94	142	53	100	no	no	yes	1080	20	1.52	2.65	20.2	65	71	6.2	24.1	46.9	4.41	10.32	80	26.2	0.7	94	8.46	63.5	yes	yes	no	no	no	no	no	no	no	no	no	no	no	no	10	11	1	1
929	male	80	7	36.3	116	147	81	96	no	no	yes	452	11.5	1.04	3.87	33.7	108	239	1.9	12.6	18.4	4.08	11.66	88	34.7	1.29	66	8.84	61.5	no	no	no	no	no	no	no	no	no	no	no	no	no	no	8	9	3	0
930	female	35	18		101	108	77	98	no	yes	no	5000	14.7	1.12	3.95	27	85	118	8.5	18.9	27.9	3.74	2.96	77	30.1	0.82	110	6.45	66.9	yes	yes	no	no	yes	no	no	no	no	no	no	no	no	no	8	10	4	1
931	male	63	28	35.4	83	113	76	97	no	no	yes	7387	18.6	1.66	2.69	28.7	96	119	19.9	45.7	136.1	4.17	9.65	108.9	20.9	0.56	96	12.55	58.4	yes	yes	no	no	no	no	no	no	no	no	no	no	no	no	9	10	1	1
932	male	76	6	35.5	109	84	47	95	no	no	yes	1958	24	2.15	1.57	16.3	53	118	20.2	12.9	134.5	4.49	7.69	140	24.1	0.98	39	11.04	48.6	yes	yes	yes	no	yes	no	no	no	no	no	no	no	no	yes	12	15	6	1
933	male	82	25	36.9	91	125	54	98	no	no	yes	959	10.8	0.92	3.2	28.1	88	405	21.5		30.1	4.56	9.56	117.2	20.8	0.82	175	5.8	46.2	no	no	no	no	no	no	no	no	no	no	no	no	no	no	9	10	2	2
934	male	84	42	35.7	81	65	40	99	no	yes	yes	1170	14.5	1.11	3.18	27	94	172	1.3	21.9	21.6	3.7	39.88	328	29.8	1.17	58	9.89	55.3	yes	no	no	no	no	no	yes	yes	no	no	no	no	no	no	15	16	4
935	male	68	9	36.9	75	131	59	100	no	no	yes	217	11	0.99	1.73	15.5	53	162	1.1	14.7	15.2	5.11	40.35	690.4	28.2	1.24	122	7.91	51	yes	no	no	no	no	no	yes	yes	no	no	no	no	no	no	12	13	1	2
936	female	73	74	36.5	107	101	52	97	no	no	yes	750	12.6	1.14	2.62	23.8	79	237	91.4	18	105.3	4.72	19.46	169	30.7	1.2	72	15.86	56.3	yes	no	no	no	no	no	no	no	no	no	no	yes	no	no	12	15	4	1
937	male	70	32	37.2	92	169	147	96	no	yes	yes				3.3	37.7	121	33	11.9	530.3	1225.5	5.75	18.79	313	35.5	1.18	203	5.03	65.7	no	no	no	no	no	no	no	no	no	no	no	yes	no	no	5	8	3	0
938	male	48	23	36.7	106	106	53	97	no	yes	yes	139	14.4	1.31	1.33	10.5	30	82	5.8	19.9	66.6	3.67	10.26	103	22.5	0.98	60	14.32	45.5	yes	yes	no	no	yes	yes	no	no	no	no	no	no	no	no	12	15	4	2
939	male	65	11	36.9	94	122	78	100	no	yes	no	3713	15.6	1.4	3.41	31.5	106	92	13.6	23.5	32.2	4.64	7.97	77.1	33.8	0.94	78	7.98	69.6	yes	yes	no	no	yes	no	no	no	no	no	no	no	no	no	5	7	4
940	male	58	19	36.8	90	104	41	99	no	no	yes	361	19.6	1.68	1.87	12.1	30	61	0.7	7.7	17	4.39	10.46	67.9	27.7	1.66	49	4.76	44.4	yes	yes	no	no	no	no	no	no	yes	no	no	no	no	no	11	12	3	2
941	male	48	28		129	149	91		no	no	yes	3730	13.9	1.06	3.64	31.6	104	355	12.7	21.9	29.1	4.21	8.45	83	30.5	0.79	44	10.19	68.9	no	no	no	no	no	no	no	no	no	no	no	no	no	no	7	8	1	0
942	female	63	27	36.5	92	127	63	97	no	yes	no	250	12.8	0.98	3.83	36.8	123	228	1.1	60.7	33.9	4.5	9.28	61	40.2	1.2	52	6.26	73.6	no	no	no	no	no	no	no	no	no	no	no	no	no	no	3	3	1	1
943	female	71	24	37.1	77	137	63	97	no	no	yes	440	11.8	1.07	1.34	17.2	52	100	2.1	14.2	27.1	3.26	3.98	71	44.4	1.92	34	5.73	67.5	yes	no	no	no	no	no	yes	no	no	no	no	no	no	no	6	7	1
944	female	33	28	36.3	113	127	84	99	no	yes	yes	580	12.6	0.96	3.17	21.7	63	320	2.9	12.2	7.8	3.57	9.4	67	37	1.2	36	6.87	67.9	yes	no	no	no	no	no	no	no	no	no	no	no	no	no	10	11	1	1
945	male	28	28	36.2	107	118	60	96	no	no	yes																			no	no	no	no	no	no	no	no	no	no	no	no	no	no			1
946	male	62	28	36	70	132	80	100	no	no	yes	1010	12.8	0.98	1.93	13.9	37	173	20.9	46.3	20	4.21								yes	no	no	no	no	no	no	no	no	no	no	no	no	no			1
947	male	87	55	36.6	91	167	92	94	yes	no	no	887	10.8	0.92	5.4	48.6	165	125	0.5	17	29.5	3.1	12.25	128.5	40.2	0.93	121	8.05	83.3	no	no	no	no	no	no	no	no	no	no	no	no	no	no	4	6	2
948	male	42	21	36.2	104	120	79	96	no	yes	yes	129	11.1	1.01	4.21	38	137	370	3.9	16.6	10.3	4.26	10.13	89	40.8	1.49	32	15.48	68.1	no	no	no	no	no	no	no	no	no	no	no	no	no	no	5	6	1	2
949	female	60	25	36.7	114	100	70	98	no	yes	no	2680	12.6	0.96	3.67	33	113	499	200	17.9	81.7	5.54	15.82	274	33.4	0.64	60	9.21	85.8	no	no	no	no	no	no	no	no	no	no	no	no	no	no	7	7	1	1
950	male	60	30	36.6	91	114	64	100	no	no	yes	381	12	1.09	3.51	23.8	70	262	3.6	23.6	17.2	3.72	5.21	106	39.3	1.31	98	6.1	69.3	yes	no	no	no	no	no	yes	no	no	no	no	no	no	no	6	7	0	1
951	female	79	25	36.4	81	126	51	98	no	no	yes	626	12.2	1.11	3.07	22.7	65	307	155.3	11.4	16.2	3.52	7.93	126	35.7	0.93	37	12.69	73.9	yes	no	no	no	no	no	no	no	no	no	no	no	no	no	8	9	1	1
952	female	83	110	36.8	105	78	50	95	no	yes	yes	1044	12	1.09	2.94	27.6	93	377	47.5	13.2	15.9	2.84	31.32	187	31.3	1.08	105	18.05	60.4	no	no	no	no	no	no	yes	no	no	no	no	no	no	no	16	17	4	1
953	male	79	19	36.1	80	118	76	100	no	yes	no	241	12.8	1.17	3.75	32.7	105	219	1.1	34.2	30.9	4.06	11.44	95	33.8	1.23	32	11.05	61.2	no	no	no	no	no	no	no	no	no	no	no	no	no	no	7	7	1	0
954	male	76	20	36.5	66	164	57	97	no	no	yes	204	11.5	1.04	2.45	23.2	73	54	2.8	24.4		5.77	10.93	122	32.6	1.35	59	6.77	56.8	yes	no	no	no	no	no	yes	no	no	no	no	no	no	no	10	11	1	1
955	female	84	4	36.2	76	173	83	99	yes	yes	no	356	11.7	1.06	4.37	41.3	138	231	3.9	9.3	23.9	3.38	4.23	84	40.1	1.11	67	6.29	76.2	no	no	no	no	no	no	no	no	no	no	no	no	no	no	0	2	2
956	male	50	12	37.5	72	82	56	98	no	yes	no	2056	14.2	1.29	2.43	18.8	56	386	110	19.9	132.6	3.07	3.75	75	27.2	0.86	32	6.12	58.9	yes	no	no	no	no	no	no	no	yes	no	no	no	no	no	9	9	5	2
957	male	56	12	36.7	108	70	44	91	no	yes	no	7527	19.5	1.75	2.99	22.7	71	16	200	57	103.6	4.42	21.56	151	17.9	0.49	23	6.51	54.4	yes	no	no	no	no	no	no	no	no	no	no	no	no	no	14	14	2	2
958	male	84	19	35.9	95	116	65	98	no	no	yes	2240	11.2	1.02																yes	yes	no	no	no	no	yes	no	no	no	no	no	no	no			2
959	male	54	38	36.5	103	110	73	100	no	no	yes	160	14.9	1.14	1.52	9	21	270	1.2	23.9	28	3.18	4.02	90	34.3	0.96	77	5.93	69.9	yes	yes	no	no	no	no	no	no	no	no	no	no	no	no	7	8	1	1
960	male	63	29	36.7	102	113	64	100	no	no	yes	426	12.9	1.17	1.82	16.9	50	391	2.1	22.8	18.3	3.93	11.43	84	30.7	1.41	34	8.33	52.4	yes	yes	no	no	no	no	yes	no	no	no	no	no	no	no	11	12	2	1
961	female	85	85	37	65	163	58	98	no	no	yes	3767	13.7	1.24	3.48	27.6	56	132	80	4.6	29	3.24	6.93	87	27.5	0.91	37	8.52	57.6	yes	yes	no	no	no	no	yes	no	no	no	no	no	no	no	8	9	2	2
962	male	84	2	35.1	103	116	46	96	no	no	yes	400	12.6	0.96	1.96	18.6	60	436	6.9	30	27.9	4.12	15.02	136	33.8	1.13	89	6.57	63.6	yes	yes	no	no	no	no	no	no	no	no	no	no	no	no	11	12	3	1
963	female	87	47	34.4	74	105	46	96	no	no	yes	638	17.7	1.62	1.28	13	42	65	2.4	5.4	20.1	5.75	7.31	192	18.1	1.41	40	7.09	30.9	yes	yes	yes	no	no	no	no	no	no	no	no	no	no	no	9	10	2	2
964	male	73	42	36.5	62	100	53	98	no	no	yes	763	12.6	1.14	2.09	16.3	48	358	65.7	9.3	15.5	3.64	9.49	159	29.9	0.74	97	6.08	70.1	yes	no	no	no	no	no	no	no	yes	no	no	no	no	no	10	11	4	0
965	male	70	29	36.7	109	126	47	97	no	no	yes	332	11.7	1.06	2.34	20.6	60	322	16.3	9.1	14.8	4.75	13.26	79	25.8	1.18	91	6.82	47.7	yes	no	no	no	no	no	no	no	no	no	no	no	no	no	11	12	2	1
966	male	79	20	36.9	99	168	50	99	no	yes	no	760	11.6	1.05	3.53	31.6	99	219	31.1	12.6	16	4.24	16.26	119	33.7	1.25	75	7.35	60.6	no	no	no	no	no	no	yes	no	no	no	no	no	no	no	10	10	1	0
967	male	47	23	36.8	80	128	66	98	no	no	yes	199	12.2	1.11	4.23	38.4	132	229	2.6	15.2	15.6	3.5	6.65	90	36.3	1.34	58	8.61	63.3	no	no	no	no	no	no	no	no	no	no	no	no	no	no	2	3	0	0
968	female	75	27	33.8	83	75	34	98	no	yes	no				3.06	24.8	79	143												yes	no	no	no	no	no	no	no	no	no	no	no	no	no			3
969	male	66	20	36.8	69	129	50	98	no	no	yes										17.1									yes	no	no	no	no	no	no	no	no	no	no	no	no	no			1
970	male	54	49	36.2	59	125	56	100	no	yes	yes	2238	22.8	2.07	1.17	12.1	38	87	11	26.8	105.5	4.62	14.57	147	24.9	0.94	102	6.99	51.3	yes	yes	no	no	no	no	yes	no	no	no	no	no	no	no	10	11	0
971	male	73	20	35.9	95	180	88	96	yes	yes	no	729	10.7	0.97	4.48	40.4	137	157	2.2	45.6	35.8	3.8	7.33	79	39.7	1.03	43	12.51	78.3	no	no	no	no	no	yes	no	no	no	no	no	no	no	no	2	4	1
972	male	48	11	36.3	59	120	73	99	no	no	yes	296	11.2	0.95	5.52	45.4	165	238	0.8	40.3	29.4	4.22	14.76	119	47.8	1.32	44	34.51	84.1	no	no	no	no	no	yes	no	no	no	no	no	no	no	no	4	5	0
973	male	55	98	36.9	136	110	77	100	no	no	yes				1.78	15.4	52	84	0.6			4.19	9.6	129.1	28.3	1.16	26	8.58	52.8	no	no	no	no	no	yes	yes	no	yes	no	no	no	no	no	10	11	4	1
974	male	20	44	36.2	83	109	57	100	no	no	yes	120	13.6	1.22	2.64	23	78	367	11.3	16.1	16.5	3.84	10.41	110.3	35.9	1.44	35	9.46	60.9	yes	yes	no	no	no	no	no	no	no	no	no	no	no	no	11	12	0	1
975	male	57	5	37.2	110	120	69	99	no	yes	no	4737	22.6	2.05	3.19	32.5	111	108	5	34.8	49.8									yes	yes	yes	no	no	yes	no	no	no	no	no	no	no	no			1
976	male	33	21	36.8	90	104	41	99	no	no	yes	54	11.6	0.98	2.55	20.8	74	330	0.9	27.3	16.9	3.21	7.12	69.1	38.7	1.51	53	6.07	64.3	yes	no	no	no	no	no	no	no	yes	no	no	no	no	no	9	10	3	2
977	male	85	98	37	82	138	66	100	no	no	yes	1391	12.1	1.04	2.17	17.7	53	277	14.2	6.5	22.4	3.87	12.77	118.9	35.1	0.95	112	6.4	71.9	yes	no	no	no	no	no	no	no	no	no	no	no	no	no	10	11	2	0
978	female	39	28	36.7	93	141	97	99	no	no	yes	812	11.1	1.01																yes	no	no	no	no	no	no	no	no	no	no	no	no	no			0
979	male	69	64	35.2	96	96	57	100	no	no	yes	936	11.9	1.08	1.69	17.4	55	163	18.6	7.7	15.5	3.67	10.2	120	26.4	1.28	115	9.89	47.1	yes	yes	no	no	no	no	yes	no	no	no	no	no	no	no	12	13	3	2
980	male	81	14	35.9	68	110	68	97	no	yes	yes	54755	14.1	1.28	3.31	30.3	104	111	95.3	19.2	22.6	3.45	10.02	91	30.9	1.39	73	8.59	53.1	no	no	yes	no	no	no	yes	no	yes	no	no	no	no	no	7	8	5	0
981	male	42	113	38	109	138	74	98	no	yes	no				2.16	19.7	60	259	6.5											yes	no	no	no	no	no	no	no	no	no	no	no	no	no			1
982	female	73	10	36.8	89	105	41	96	no	no	yes																			no	no	no	no	no	no	yes	no	no	no	no	no	no	no			1
983	female	79	75	36.7	124	105	76	97	no	yes	no	1949	11.3	1.03	2.66	24.5	75	189	4.3	33.2	83.1	4.49	13.86	95	25.8	1.06	645	5.52	50.2	yes	no	no	no	no	no	yes	no	no	no	no	no	no	no	12	12	2	2
984	male	49	12	36.3	109	136	104	90	no	yes	no	385	17.2	1.56	3.17	24.6	74	69	21.2	9.1	19	4.41	6.04	98	28.3	0.96	49	10.7	57.7	yes	no	no	no	no	no	no	no	no	no	no	no	no	no	7	7	1	3
985	male	54	72	36.1	74	121	58	100	no	no	yes	512	13	1.18	2.2	20.4	64	153	61.9	26.3	24.7	3.7	4.94	151	30.1	1.1	51	9.12	57.5	yes	no	no	no	no	no	yes	no	no	no	no	no	no	no	6	7	0	0
986	female	86	29	37.5	86	107	62	100	no	yes	no	4152	12.1	1.1	2.2	18.6	57	253	5.9	4.2	20.8	3.82	12.88	120	29.8	1.12	54	10.32	56.3	yes	no	no	no	no	no	yes	no	no	no	no	no	no	no	11	11	2	1
987	female	86	28	36.5	129	95	48	98	no	yes	yes																			yes	no	no	no	no	no	yes	no	yes	no	no	no	no	no			7
988	male	63	23	37.2	66	153	64	98	no	no	yes				2.46	20	62	98	18.3	85.1		5.49	7.99	94.6	28.6	1.08	128	9.68	55	yes	no	no	no	no	no	no	no	no	no	no	no	no	no	8	9	1	1
989	female	56	26	37.1	92	115	56	99	no	no	yes				2.37	18	53	144												yes	yes	no	no	no	no	yes	no	no	no	no	no	no	no			0
990	male	29	14	35	86	68	39	98	no	yes	yes	4410	13.5	1.21	2.48	24.9	76	252	97.7	37.3	433	4.23	5.75	90.2	38.3	1.03	64	7.2	75.5	yes	yes	no	no	no	no	no	no	no	no	no	no	no	no	9	10	2	1
991	male	62	18	37.2	82	110	49	97	no	no	yes	547	14.1	1.28	2.03	16.9	50	284	60.5	3.5	11.9	4.28	9.97	114	26.7	1.08	39	9.38	51.5	yes	no	no	no	no	no	no	no	no	no	no	no	no	no	9	10	1	2
